# Supplementary material for: An Updated Structure of Oxybutynin Hydrochloride
Source: Adv Sci (Weinh). 2024 Sep 3;11(40):2406494. doi: 10.1002/advs.202406494 (PMC11515901; doi:10.1002/advs.202406494)
Supplement: Supplementary file 2 — Supporting Information [file ADVS-11-2406494-s002.cif]

 
data_try_a
 
_audit_creation_method            'SHELXL-2018/3'
_shelx_SHELXL_version_number      '2018/3'
_chemical_name_systematic         '4-(diethylamino)but-2-ynyl 2-cyclohexyl-2-hydroxy-2-phenylacetate;hydrochloride'
_chemical_name_common             'Oxybutynin hydrochloride'
_chemical_melting_point           ?
_chemical_formula_moiety          'C22 H32 Cl N O3'
_chemical_formula_sum             'C22 H32 Cl N O3' 
_chemical_formula_weight          393.94

loop_
 _atom_type_symbol
 _atom_type_description
 _atom_type_scat_dispersion_real
 _atom_type_scat_dispersion_imag
 _atom_type_scat_source
 'C'  'C'   0.0000   0.0000
 'International Tables Vol C Tables 4.2.6.8 and 6.1.1.4'
 'H'  'H'   0.0000   0.0000
 'International Tables Vol C Tables 4.2.6.8 and 6.1.1.4'
 'N'  'N'   0.0000   0.0000
 'International Tables Vol C Tables 4.2.6.8 and 6.1.1.4'
 'O'  'O'   0.0000   0.0000
 'International Tables Vol C Tables 4.2.6.8 and 6.1.1.4'
 'Cl'  'Cl'   0.0000   0.0000
 'International Tables Vol C Tables 4.2.6.8 and 6.1.1.4'
 
_space_group_crystal_system       monoclinic
_space_group_IT_number            15
_space_group_name_H-M_alt         'C 2/c'
_space_group_name_Hall            '-C 2yc'
 
_shelx_space_group_comment
;
The symmetry employed for this shelxl refinement is uniquely defined
by the following loop, which should always be used as a source of
symmetry information in preference to the above space-group names.
They are only intended as comments.
;
 
loop_
 _space_group_symop_operation_xyz
 'x, y, z'
 '-x, y, -z+1/2'
 'x+1/2, y+1/2, z'
 '-x+1/2, y+1/2, -z+1/2'
 '-x, -y, -z'
 'x, -y, z-1/2'
 '-x+1/2, -y+1/2, -z'
 'x+1/2, -y+1/2, z-1/2'
 
_cell_length_a                    38.850(8)
_cell_length_b                    7.920(2)
_cell_length_c                    14.430(3)
_cell_angle_alpha                 90.00(3)
_cell_angle_beta                  110.56(3)
_cell_angle_gamma                 90.00(3)
_cell_volume                      4157.2(18)
_cell_formula_units_Z             8
_cell_measurement_temperature     80
_cell_measurement_reflns_used     ?
_cell_measurement_theta_min       ?
_cell_measurement_theta_max       ?
 
_exptl_crystal_description        'plate'
_exptl_crystal_colour             'colorless'
_exptl_crystal_density_meas       ?
_exptl_crystal_density_method     ?
_exptl_crystal_density_diffrn     1.259          
_exptl_crystal_F_000              681
_exptl_transmission_factor_min    ?
_exptl_transmission_factor_max    ?
_exptl_crystal_size_max           ?
_exptl_crystal_size_mid           ?
_exptl_crystal_size_min           ?
_exptl_absorpt_coefficient_mu     0.000
_shelx_estimated_absorpt_T_min    ?
_shelx_estimated_absorpt_T_max    ?
_exptl_absorpt_correction_type    ?
_exptl_absorpt_correction_T_min   ?
_exptl_absorpt_correction_T_max   ?
_exptl_absorpt_process_details    ?
_exptl_absorpt_special_details    ?
_diffrn_ambient_temperature       80
_diffrn_radiation_wavelength      0.025079
_diffrn_radiation_type            'electron'
_diffrn_source                    ?
_diffrn_measurement_device_type   'Thermo-Fisher Talos Arctica'
_diffrn_measurement_method        'single axis continuous rotation'
_diffrn_detector_area_resol_mean  ?
_diffrn_reflns_number             8723
_diffrn_reflns_av_unetI/netI      0.1678
_diffrn_reflns_av_R_equivalents   0.1568
_diffrn_reflns_limit_h_min        -43
_diffrn_reflns_limit_h_max        43
_diffrn_reflns_limit_k_min        -9
_diffrn_reflns_limit_k_max        9
_diffrn_reflns_limit_l_min        -16
_diffrn_reflns_limit_l_max        16
_diffrn_reflns_theta_min          3.975
_diffrn_reflns_theta_max          35.070
_diffrn_reflns_theta_full         35.070
_diffrn_measured_fraction_theta_max   0.868
_diffrn_measured_fraction_theta_full  0.868
_diffrn_reflns_Laue_measured_fraction_max    0.868
_diffrn_reflns_Laue_measured_fraction_full   0.868
_diffrn_reflns_point_group_measured_fraction_max   0.868
_diffrn_reflns_point_group_measured_fraction_full  0.868
_reflns_number_total              2862
_reflns_number_gt                 1619
_reflns_threshold_expression      'I > 2\s(I)'
_reflns_Friedel_coverage          0.000
_reflns_Friedel_fraction_max      .
_reflns_Friedel_fraction_full     .
 
_reflns_special_details
;
 Reflections were merged by SHELXL according to the crystal
 class for the calculation of statistics and refinement.
 
 _reflns_Friedel_fraction is defined as the number of unique
 Friedel pairs measured divided by the number that would be
 possible theoretically, ignoring centric projections and
 systematic absences.
;
 
_computing_data_collection        ?
_computing_cell_refinement        'XDS (Kabsch, 2010)'
_computing_data_reduction         'XDS (Kabsch, 2010)'
_computing_structure_solution     'SHELXT 2018/2 (Sheldrick, 2018)'
_computing_structure_refinement   'SHELXL-2018/3 (Sheldrick, 2018)'
_computing_molecular_graphics     ?
_computing_publication_material   ?
_refine_special_details           ?
_refine_ls_structure_factor_coef  Fsqd
_refine_ls_matrix_type            full
_refine_ls_weighting_scheme       calc
_refine_ls_weighting_details
'w=1/[\s^2^(Fo^2^)+(0.2000P)^2^] where P=(Fo^2^+2Fc^2^)/3'
_atom_sites_solution_primary      ?
_atom_sites_solution_secondary    ?
_atom_sites_solution_hydrogens    mixed
_refine_ls_hydrogen_treatment     mixed
_refine_ls_extinction_method      'SHELXL-2018/3 (Sheldrick 2018)'
_refine_ls_extinction_coef        2.3(3)
_refine_ls_extinction_expression
 'Fc^*^=kFc[1+0.001xFc^2^\l^3^/sin(2\q)]^-1/4^'
_refine_ls_number_reflns          2862
_refine_ls_number_parameters      256
_refine_ls_number_restraints      0
_refine_ls_R_factor_all           0.2406
_refine_ls_R_factor_gt            0.1842
_refine_ls_wR_factor_ref          0.4540
_refine_ls_wR_factor_gt           0.4238
_refine_ls_goodness_of_fit_ref    1.442
_refine_ls_restrained_S_all       1.442
_refine_ls_shift/su_max           0.000
_refine_ls_shift/su_mean          0.000
 
loop_
 _atom_site_label
 _atom_site_type_symbol
 _atom_site_fract_x
 _atom_site_fract_y
 _atom_site_fract_z
 _atom_site_U_iso_or_equiv
 _atom_site_adp_type
 _atom_site_occupancy
 _atom_site_site_symmetry_order  
 _atom_site_calc_flag
 _atom_site_refinement_flags_posn
 _atom_site_refinement_flags_adp
 _atom_site_refinement_flags_occupancy
 _atom_site_disorder_assembly
 _atom_site_disorder_group
Cl1 Cl 0.44745(19) 0.1245(6) 0.3468(3) 0.066(2) Uani 1 1 d . . . . .
O1 O 0.3656(4) 0.7950(9) 0.8036(6) 0.050(4) Uani 1 1 d . . . . .
H1O H 0.381(3) 0.759(9) 0.792(5) 0.075 Uiso 1 1 d . U . . .
O2 O 0.3993(5) 0.5047(10) 0.8522(9) 0.068(5) Uani 1 1 d . . . . .
O3 O 0.3529(3) 0.3530(9) 0.7557(6) 0.049(3) Uani 1 1 d . . . . .
N1 N 0.4507(4) 0.1931(12) 0.5576(7) 0.057(4) Uani 1 1 d . . . . .
H1N H 0.456(2) 0.153(7) 0.488(5) 0.086 Uiso 1 1 d . U . . .
C1 C 0.3303(4) 0.8202(11) 0.4629(7) 0.062(4) Uani 1 1 d . . . . .
H1A H 0.322165 0.816673 0.391242 0.074 Uiso 1 1 calc R U . . .
H1B H 0.343447 0.925525 0.484691 0.074 Uiso 1 1 calc R U . . .
C13 C 0.3466(4) 0.6521(9) 0.7622(7) 0.054(4) Uani 1 1 d . . . . .
C14 C 0.3694(5) 0.4918(12) 0.7941(9) 0.058(5) Uani 1 1 d . . . . .
C15 C 0.3754(4) 0.2110(11) 0.7672(7) 0.072(5) Uani 1 1 d . . . . .
H15A H 0.361502 0.110535 0.769908 0.087 Uiso 1 1 calc R U . . .
H15B H 0.395955 0.219441 0.829233 0.087 Uiso 1 1 calc R U . . .
C16 C 0.3890(4) 0.1960(11) 0.6872(9) 0.075(5) Uani 1 1 d . . . . .
C17 C 0.4001(5) 0.2042(12) 0.6173(7) 0.075(5) Uani 1 1 d . . . . .
C18 C 0.4112(5) 0.2046(13) 0.5332(7) 0.063(4) Uani 1 1 d . . . . .
H18A H 0.402450 0.307540 0.495939 0.076 Uiso 1 1 calc R U . . .
H18B H 0.399611 0.110260 0.490887 0.076 Uiso 1 1 calc R U . . .
C19 C 0.4631(5) 0.0490(12) 0.6139(9) 0.077(5) Uani 1 1 d . . . . .
H19A H 0.458944 0.066812 0.675529 0.093 Uiso 1 1 calc R U . . .
H19B H 0.489598 0.046839 0.630357 0.093 Uiso 1 1 calc R U . . .
C20 C 0.4507(5) -0.1143(14) 0.5825(9) 0.076(5) Uani 1 1 d . . . . .
H20A H 0.451372 -0.133017 0.517450 0.115 Uiso 1 1 calc R U . . .
H20B H 0.425873 -0.126675 0.580854 0.115 Uiso 1 1 calc R U . . .
H20C H 0.466164 -0.195141 0.627612 0.115 Uiso 1 1 calc R U . . .
C21 C 0.4664(5) 0.3557(13) 0.5945(8) 0.077(6) Uani 1 1 d . . . . .
H21A H 0.464153 0.376485 0.658385 0.092 Uiso 1 1 calc R U . . .
H21B H 0.453009 0.443491 0.549352 0.092 Uiso 1 1 calc R U . . .
C22 C 0.5063(5) 0.3617(14) 0.6048(10) 0.094(6) Uani 1 1 d . . . . .
H22A H 0.508692 0.332250 0.542766 0.141 Uiso 1 1 calc R U . . .
H22B H 0.520011 0.283001 0.654749 0.141 Uiso 1 1 calc R U . . .
H22C H 0.515698 0.473567 0.623382 0.141 Uiso 1 1 calc R U . . .
C2 C 0.3558(4) 0.6754(11) 0.5048(7) 0.067(5) Uani 1 1 d . . . . .
H2A H 0.377305 0.686319 0.485726 0.081 Uiso 1 1 calc R U . . .
H2B H 0.343552 0.570617 0.477304 0.081 Uiso 1 1 calc R U . . .
C3 C 0.3679(4) 0.6691(11) 0.6166(6) 0.054(4) Uani 1 1 d . . . . .
H3A H 0.381823 0.769832 0.644780 0.065 Uiso 1 1 calc R U . . .
H3B H 0.383561 0.571814 0.641351 0.065 Uiso 1 1 calc R U . . .
C4 C 0.3335(3) 0.6573(10) 0.6485(7) 0.047(4) Uani 1 1 d . . . . .
H4 H 0.320103 0.552902 0.621960 0.057 Uiso 1 1 calc R U . . .
C5 C 0.3086(4) 0.8067(10) 0.6063(6) 0.056(4) Uani 1 1 d . . . . .
H5A H 0.286758 0.797842 0.623920 0.068 Uiso 1 1 calc R U . . .
H5B H 0.321264 0.910073 0.634971 0.068 Uiso 1 1 calc R U . . .
C6 C 0.2974(3) 0.8149(11) 0.4949(6) 0.052(4) Uani 1 1 d . . . . .
H6A H 0.282558 0.716932 0.465856 0.062 Uiso 1 1 calc R U . . .
H6B H 0.282518 0.914837 0.470698 0.062 Uiso 1 1 calc R U . . .
C7 C 0.2570(4) 0.6149(11) 0.8690(7) 0.057(4) Uani 1 1 d . . . . .
H7 H 0.237562 0.605891 0.892035 0.068 Uiso 1 1 calc R U . . .
C8 C 0.2571(4) 0.5242(11) 0.7869(7) 0.061(4) Uani 1 1 d . . . . .
H8 H 0.237086 0.454285 0.756706 0.073 Uiso 1 1 calc R U . . .
C9 C 0.2821(4) 0.5280(11) 0.7496(7) 0.053(4) Uani 1 1 d . . . . .
H9 H 0.279993 0.465149 0.693476 0.064 Uiso 1 1 calc R U . . .
C10 C 0.3146(4) 0.6353(10) 0.7977(7) 0.045(4) Uani 1 1 d . . . . .
C11 C 0.3151(4) 0.7300(11) 0.8804(7) 0.059(4) Uani 1 1 d . . . . .
H11 H 0.341(2) 0.814(8) 0.917(5) 0.071 Uiso 1 1 d . U . . .
C12 C 0.2856(4) 0.7157(11) 0.9140(7) 0.053(4) Uani 1 1 d . . . . .
H12 H 0.285810 0.777623 0.969020 0.063 Uiso 1 1 calc R U . . .
 
loop_
 _atom_site_aniso_label
 _atom_site_aniso_U_11
 _atom_site_aniso_U_22
 _atom_site_aniso_U_33
 _atom_site_aniso_U_23
 _atom_site_aniso_U_13
 _atom_site_aniso_U_12
Cl1 0.116(7) 0.058(3) 0.040(3) -0.002(2) 0.048(4) 0.009(3)
O1 0.110(11) 0.019(4) 0.040(5) -0.003(3) 0.049(6) -0.004(5)
O2 0.141(16) 0.035(5) 0.046(6) -0.008(5) 0.056(8) 0.007(6)
O3 0.101(10) 0.023(4) 0.038(4) 0.002(3) 0.041(6) 0.013(5)
N1 0.086(13) 0.059(7) 0.034(5) 0.004(4) 0.029(7) 0.013(6)
C1 0.133(14) 0.036(6) 0.034(6) 0.001(4) 0.051(8) -0.005(6)
C13 0.129(14) 0.016(5) 0.038(6) 0.003(4) 0.056(7) 0.008(5)
C14 0.127(17) 0.037(7) 0.022(6) 0.004(5) 0.040(8) -0.008(7)
C15 0.171(17) 0.029(5) 0.038(6) 0.001(4) 0.062(8) -0.004(7)
C16 0.152(16) 0.036(6) 0.085(8) 0.014(5) 0.102(10) 0.017(7)
C17 0.160(16) 0.053(6) 0.039(6) -0.003(5) 0.068(9) 0.018(7)
C18 0.105(16) 0.060(7) 0.025(6) 0.003(5) 0.023(8) 0.015(7)
C19 0.139(16) 0.036(6) 0.086(9) -0.012(6) 0.077(10) -0.010(7)
C20 0.101(16) 0.068(8) 0.084(9) 0.016(7) 0.062(10) 0.005(8)
C21 0.153(18) 0.058(8) 0.051(7) 0.010(6) 0.074(10) 0.027(8)
C22 0.18(2) 0.055(8) 0.075(9) 0.000(6) 0.075(12) -0.016(9)
C2 0.148(15) 0.028(5) 0.059(7) -0.010(4) 0.078(9) -0.021(6)
C3 0.125(13) 0.020(5) 0.033(5) -0.009(4) 0.047(7) -0.005(5)
C4 0.096(12) 0.022(5) 0.035(5) -0.014(4) 0.037(7) -0.015(5)
C5 0.135(13) 0.025(5) 0.041(6) -0.013(4) 0.070(8) -0.006(6)
C6 0.118(13) 0.027(5) 0.020(5) 0.001(3) 0.037(7) -0.001(5)
C7 0.127(13) 0.032(5) 0.042(6) -0.007(4) 0.068(8) -0.001(6)
C8 0.127(14) 0.035(5) 0.045(6) -0.012(4) 0.060(8) -0.013(6)
C9 0.104(13) 0.033(5) 0.047(6) 0.001(4) 0.057(8) 0.010(6)
C10 0.094(12) 0.020(5) 0.040(6) -0.005(4) 0.046(7) -0.002(5)
C11 0.131(14) 0.033(5) 0.034(5) -0.004(4) 0.057(8) 0.013(6)
C12 0.114(12) 0.031(5) 0.030(5) -0.012(4) 0.047(7) -0.005(6)
 
_geom_special_details
;
 All esds (except the esd in the dihedral angle between two l.s. planes)
 are estimated using the full covariance matrix.  The cell esds are taken
 into account individually in the estimation of esds in distances, angles
 and torsion angles; correlations between esds in cell parameters are only
 used when they are defined by crystal symmetry.  An approximate (isotropic)
 treatment of cell esds is used for estimating esds involving l.s. planes.
;
 
loop_
 _geom_bond_atom_site_label_1
 _geom_bond_atom_site_label_2
 _geom_bond_distance
 _geom_bond_site_symmetry_2
 _geom_bond_publ_flag
O1 C13 1.369(14) . ?
O2 C14 1.176(19) . ?
O3 C14 1.294(15) . ?
O3 C15 1.397(14) . ?
N1 C19 1.386(15) . ?
N1 C21 1.444(16) . ?
N1 C18 1.451(18) . ?
C1 C2 1.496(15) . ?
C1 C6 1.506(15) . ?
C13 C10 1.506(16) . ?
C13 C14 1.523(17) . ?
C13 C4 1.538(13) . ?
C15 C16 1.434(11) . ?
C16 C17 1.230(11) . ?
C17 C18 1.423(12) . ?
C19 C20 1.399(15) . ?
C21 C22 1.51(2) . ?
C2 C3 1.515(12) . ?
C3 C4 1.561(15) . ?
C4 C5 1.514(15) . ?
C5 C6 1.512(11) . ?
C7 C12 1.335(17) . ?
C7 C8 1.386(11) . ?
C8 C9 1.263(14) . ?
C9 C10 1.479(17) . ?
C10 C11 1.405(11) . ?
C11 C12 1.397(17) . ?
 
loop_
 _geom_angle_atom_site_label_1
 _geom_angle_atom_site_label_2
 _geom_angle_atom_site_label_3
 _geom_angle
 _geom_angle_site_symmetry_1
 _geom_angle_site_symmetry_3
 _geom_angle_publ_flag
C14 O3 C15 116.1(13) . . ?
C19 N1 C21 120.2(12) . . ?
C19 N1 C18 108.4(11) . . ?
C21 N1 C18 107.9(11) . . ?
C2 C1 C6 111.6(7) . . ?
O1 C13 C10 108.0(7) . . ?
O1 C13 C14 113.0(13) . . ?
C10 C13 C14 106.5(7) . . ?
O1 C13 C4 111.6(7) . . ?
C10 C13 C4 111.2(11) . . ?
C14 C13 C4 106.5(7) . . ?
O2 C14 O3 126.5(13) . . ?
O2 C14 C13 117.9(11) . . ?
O3 C14 C13 115.6(15) . . ?
O3 C15 C16 111.2(8) . . ?
C17 C16 C15 172.2(9) . . ?
C16 C17 C18 176.0(14) . . ?
C17 C18 N1 113.8(11) . . ?
N1 C19 C20 124.2(13) . . ?
N1 C21 C22 110.6(10) . . ?
C1 C2 C3 111.6(7) . . ?
C2 C3 C4 109.9(10) . . ?
C5 C4 C13 112.1(6) . . ?
C5 C4 C3 109.0(7) . . ?
C13 C4 C3 108.6(10) . . ?
C6 C5 C4 111.5(6) . . ?
C1 C6 C5 111.7(11) . . ?
C12 C7 C8 118.4(11) . . ?
C9 C8 C7 125.8(13) . . ?
C8 C9 C10 118.1(9) . . ?
C11 C10 C9 117.3(10) . . ?
C11 C10 C13 118.5(11) . . ?
C9 C10 C13 124.3(7) . . ?
C12 C11 C10 119.0(12) . . ?
C7 C12 C11 121.4(8) . . ?
 
loop_
 _geom_torsion_atom_site_label_1
 _geom_torsion_atom_site_label_2
 _geom_torsion_atom_site_label_3
 _geom_torsion_atom_site_label_4
 _geom_torsion
 _geom_torsion_site_symmetry_1
 _geom_torsion_site_symmetry_2
 _geom_torsion_site_symmetry_3
 _geom_torsion_site_symmetry_4
 _geom_torsion_publ_flag
C15 O3 C14 O2 -15.1(16) . . . . ?
C15 O3 C14 C13 167.0(7) . . . . ?
O1 C13 C14 O2 3.2(14) . . . . ?
C10 C13 C14 O2 -115.2(13) . . . . ?
C4 C13 C14 O2 126.1(11) . . . . ?
O1 C13 C14 O3 -178.7(7) . . . . ?
C10 C13 C14 O3 63.0(10) . . . . ?
C4 C13 C14 O3 -55.8(12) . . . . ?
C14 O3 C15 C16 -89.4(12) . . . . ?
C19 N1 C18 C17 56.4(11) . . . . ?
C21 N1 C18 C17 -75.3(10) . . . . ?
C21 N1 C19 C20 -177.2(12) . . . . ?
C18 N1 C19 C20 58.1(14) . . . . ?
C19 N1 C21 C22 64.8(13) . . . . ?
C18 N1 C21 C22 -170.3(9) . . . . ?
C6 C1 C2 C3 -55.9(13) . . . . ?
C1 C2 C3 C4 57.2(11) . . . . ?
O1 C13 C4 C5 -59.4(14) . . . . ?
C10 C13 C4 C5 61.2(10) . . . . ?
C14 C13 C4 C5 176.9(11) . . . . ?
O1 C13 C4 C3 61.1(11) . . . . ?
C10 C13 C4 C3 -178.3(6) . . . . ?
C14 C13 C4 C3 -62.6(11) . . . . ?
C2 C3 C4 C5 -57.3(9) . . . . ?
C2 C3 C4 C13 -179.7(6) . . . . ?
C13 C4 C5 C6 177.2(9) . . . . ?
C3 C4 C5 C6 57.0(12) . . . . ?
C2 C1 C6 C5 54.6(11) . . . . ?
C4 C5 C6 C1 -56.2(11) . . . . ?
C12 C7 C8 C9 -0.3(17) . . . . ?
C7 C8 C9 C10 1.3(17) . . . . ?
C8 C9 C10 C11 -1.9(14) . . . . ?
C8 C9 C10 C13 179.7(9) . . . . ?
O1 C13 C10 C11 -16.4(13) . . . . ?
C14 C13 C10 C11 105.2(10) . . . . ?
C4 C13 C10 C11 -139.2(9) . . . . ?
O1 C13 C10 C9 162.0(9) . . . . ?
C14 C13 C10 C9 -76.4(14) . . . . ?
C4 C13 C10 C9 39.3(11) . . . . ?
C9 C10 C11 C12 1.4(14) . . . . ?
C13 C10 C11 C12 180.0(9) . . . . ?
C8 C7 C12 C11 -0.2(16) . . . . ?
C10 C11 C12 C7 -0.4(16) . . . . ?
 
loop_
 _geom_hbond_atom_site_label_D 
 _geom_hbond_atom_site_label_H 
 _geom_hbond_atom_site_label_A 
 _geom_hbond_distance_DH 
 _geom_hbond_distance_HA 
 _geom_hbond_distance_DA 
 _geom_hbond_angle_DHA 
 _geom_hbond_site_symmetry_A 
 _geom_hbond_publ_flag
O1 H1O O2  0.74(8) 2.20(7) 2.617(15) 116(7) . yes
N1 H1N Cl1  1.13(6) 1.96(7) 3.049(9) 159(6) . yes
 
_refine_diff_density_max    0.236
_refine_diff_density_min   -0.201
_refine_diff_density_rms    0.064

_shelx_res_file
;
TITL try_a.res in C2/c
    try_a.res
    created by SHELXL-2018/3 at 11:40:22 on 30-Nov-2023
REM Old TITL oxybutynin
REM SHELXT solution in C2/c: R1 0.375, Rweak 0.549, Alpha 0.177
REM <I/s>   2.142 for  142 systematic absences,  Orientation as input
REM Formula found by SHELXT:  C21 N4 O Cl

CELL  1.00000  38.8500   7.9200  14.4300   90.000  110.561   90.000
ZERR    8.000   0.0080   0.0020   0.0030    0.030    0.030    0.030
LATT  7
SYMM -X, Y, 1/2-Z
SFAC C 0.1361 0.3731 0.5482 3.2814 1.2266 13.0456 0.5971 41.0202 0 =
   0 0 0 0.77 12.01
SFAC H 0.0367 0.5608 0.1269 3.7913 0.236 13.5557 0.129 37.7229 0 0 =
   0 0 0.32 1.008
SFAC N 0.1372 0.3287 0.5344 2.6733 1.0862 10.3165 0.4547 32.7631 0 =
   0 0 0 0.7 14.01
SFAC O 0.1433 0.3055 0.5103 2.2683 0.937 8.2625 0.3923 25.6645 0 0 =
   0 0 0.66 16
SFAC Cl 0.3398 0.3379 0.8908 2.619 2.3878 11.0684 1.2376 33.5378 0 =
   0 0 0 0.99 35.45
UNIT 176 256 8 24 8
L.S. 10
BOND
LIST 6
CONF
HTAB
EQIV $1 x, -y+1, z-1/2
HTAB O1 Cl1_$1
HTAB O1 O2
HTAB N1 Cl1
ACTA
FMAP 2
PLAN 20
WGHT    0.200000
EXTI    2.270096
FVAR       1.77141
CL1   5    0.447445    0.124465    0.346806    11.00000    0.11641    0.05793 =
         0.04020   -0.00172    0.04817    0.00919
O1    4    0.365633    0.795026    0.803567    11.00000    0.10966    0.01949 =
         0.03958   -0.00264    0.04891   -0.00353
H1O   2    0.381242    0.758556    0.792410    11.00000   -1.50000
O2    4    0.399332    0.504719    0.852217    11.00000    0.14088    0.03520 =
         0.04608   -0.00820    0.05615    0.00721
O3    4    0.352934    0.353034    0.755663    11.00000    0.10122    0.02278 =
         0.03753    0.00235    0.04106    0.01324
N1    3    0.450688    0.193140    0.557640    11.00000    0.08551    0.05904 =
         0.03375    0.00370    0.02922    0.01280
H1N   2    0.455819    0.153067    0.488247    11.00000   -1.50000
C1    1    0.330345    0.820231    0.462927    11.00000    0.13255    0.03627 =
         0.03412    0.00149    0.05099   -0.00481
AFIX  23
H1A   2    0.322165    0.816673    0.391242    11.00000   -1.20000
H1B   2    0.343447    0.925525    0.484691    11.00000   -1.20000
AFIX   0
C13   1    0.346595    0.652061    0.762211    11.00000    0.12928    0.01567 =
         0.03829    0.00350    0.05609    0.00815
C14   1    0.369354    0.491836    0.794118    11.00000    0.12657    0.03657 =
         0.02210    0.00448    0.04001   -0.00767
C15   1    0.375400    0.211004    0.767224    11.00000    0.17053    0.02900 =
         0.03755    0.00146    0.06213   -0.00371
AFIX  23
H15A  2    0.361502    0.110535    0.769908    11.00000   -1.20000
H15B  2    0.395955    0.219441    0.829233    11.00000   -1.20000
AFIX   0
C16   1    0.388998    0.196020    0.687160    11.00000    0.15214    0.03624 =
         0.08463    0.01407    0.10218    0.01682
C17   1    0.400106    0.204209    0.617298    11.00000    0.15956    0.05320 =
         0.03942   -0.00315    0.06833    0.01840
C18   1    0.411204    0.204610    0.533202    11.00000    0.10482    0.06003 =
         0.02471    0.00275    0.02299    0.01499
AFIX  23
H18A  2    0.402450    0.307540    0.495939    11.00000   -1.20000
H18B  2    0.399611    0.110260    0.490887    11.00000   -1.20000
AFIX   0
C19   1    0.463149    0.048982    0.613850    11.00000    0.13927    0.03613 =
         0.08594   -0.01198    0.07687   -0.01005
AFIX  23
H19A  2    0.458944    0.066812    0.675529    11.00000   -1.20000
H19B  2    0.489598    0.046839    0.630357    11.00000   -1.20000
AFIX   0
C20   1    0.450659   -0.114275    0.582480    11.00000    0.10117    0.06813 =
         0.08380    0.01561    0.06213    0.00542
AFIX 137
H20A  2    0.451372   -0.133017    0.517450    11.00000   -1.50000
H20B  2    0.425873   -0.126675    0.580854    11.00000   -1.50000
H20C  2    0.466164   -0.195141    0.627612    11.00000   -1.50000
AFIX   0
C21   1    0.466398    0.355665    0.594507    11.00000    0.15251    0.05781 =
         0.05076    0.00963    0.07355    0.02670
AFIX  23
H21A  2    0.464153    0.376485    0.658385    11.00000   -1.20000
H21B  2    0.453009    0.443491    0.549352    11.00000   -1.20000
AFIX   0
C22   1    0.506318    0.361665    0.604782    11.00000    0.17787    0.05498 =
         0.07450    0.00006    0.07508   -0.01594
AFIX 137
H22A  2    0.508692    0.332250    0.542766    11.00000   -1.50000
H22B  2    0.520011    0.283001    0.654749    11.00000   -1.50000
H22C  2    0.515698    0.473567    0.623382    11.00000   -1.50000
AFIX   0
C2    1    0.355819    0.675446    0.504778    11.00000    0.14812    0.02781 =
         0.05931   -0.01004    0.07797   -0.02054
AFIX  23
H2A   2    0.377305    0.686319    0.485726    11.00000   -1.20000
H2B   2    0.343552    0.570617    0.477304    11.00000   -1.20000
AFIX   0
C3    1    0.367851    0.669131    0.616627    11.00000    0.12535    0.01966 =
         0.03315   -0.00918    0.04721   -0.00489
AFIX  23
H3A   2    0.381823    0.769832    0.644780    11.00000   -1.20000
H3B   2    0.383561    0.571814    0.641351    11.00000   -1.20000
AFIX   0
C4    1    0.333472    0.657292    0.648527    11.00000    0.09599    0.02238 =
         0.03495   -0.01430    0.03703   -0.01489
AFIX  13
H4    2    0.320103    0.552902    0.621960    11.00000   -1.20000
AFIX   0
C5    1    0.308588    0.806717    0.606263    11.00000    0.13484    0.02462 =
         0.04076   -0.01265    0.07000   -0.00607
AFIX  23
H5A   2    0.286758    0.797842    0.623920    11.00000   -1.20000
H5B   2    0.321264    0.910073    0.634971    11.00000   -1.20000
AFIX   0
C6    1    0.297406    0.814920    0.494907    11.00000    0.11787    0.02701 =
         0.02008    0.00121    0.03651   -0.00118
AFIX  23
H6A   2    0.282558    0.716932    0.465856    11.00000   -1.20000
H6B   2    0.282518    0.914837    0.470698    11.00000   -1.20000
AFIX   0
C7    1    0.257033    0.614948    0.868972    11.00000    0.12698    0.03169 =
         0.04219   -0.00692    0.06752   -0.00060
AFIX  43
H7    2    0.237562    0.605891    0.892035    11.00000   -1.20000
AFIX   0
C8    1    0.257139    0.524175    0.786930    11.00000    0.12652    0.03503 =
         0.04467   -0.01222    0.05950   -0.01322
AFIX  43
H8    2    0.237086    0.454285    0.756706    11.00000   -1.20000
AFIX   0
C9    1    0.282060    0.528011    0.749616    11.00000    0.10425    0.03276 =
         0.04690    0.00059    0.05731    0.01006
AFIX  43
H9    2    0.279993    0.465149    0.693476    11.00000   -1.20000
AFIX   0
C10   1    0.314635    0.635295    0.797701    11.00000    0.09368    0.01971 =
         0.04006   -0.00497    0.04556   -0.00173
C11   1    0.315068    0.730033    0.880429    11.00000    0.13122    0.03304 =
         0.03446   -0.00355    0.05708    0.01275
H11   2    0.340880    0.814120    0.916829    11.00000   -1.20000
C12   1    0.285562    0.715659    0.914043    11.00000    0.11425    0.03146 =
         0.02969   -0.01234    0.04742   -0.00543
AFIX  43
H12   2    0.285810    0.777623    0.969020    11.00000   -1.20000
REM #####
AFIX   0
HKLF 4


REM  try_a.res in C2/c
REM wR2 = 0.4540, GooF = S = 1.442, Restrained GooF = 1.442 for all data
REM R1 = 0.1842 for 1619 Fo > 4sig(Fo) and 0.2406 for all 2862 data
REM 256 parameters refined using 0 restraints

END

WGHT      0.2000      0.0000

REM Instructions for potential hydrogen bonds
EQIV $2 x, -y+1, z+1/2
HTAB O1 Cl1_$2
HTAB O1 O2
HTAB C13 Cl1_$2
HTAB N1 Cl1
EQIV $3 x, y-1, z
HTAB C15 O1_$3
HTAB C18 O2_$1
EQIV $4 -x+1, -y, -z+1
HTAB C19 Cl1_$4

REM Highest difference peak  0.236,  deepest hole -0.201,  1-sigma level  0.064
Q1    1   0.4708  0.0839  0.3782  11.00000  0.05    0.20
Q2    1   0.3601  0.6651  0.7168  11.00000  0.05    0.19
Q3    1   0.3331  0.6805  0.8650  11.00000  0.05    0.19
Q4    1   0.3769  0.6381  0.8225  11.00000  0.05    0.18
Q5    1   0.3856  0.4064  0.8191  11.00000  0.05    0.17
Q6    1   0.4102  0.4851  0.8479  11.00000  0.05    0.17
Q7    1   0.3290  0.6752  0.7990  11.00000  0.05    0.16
Q8    1   0.2861  0.6071  0.8207  11.00000  0.05    0.16
Q9    1   0.2678  0.6511  0.4615  11.00000  0.05    0.16
Q10   1   0.4262  0.1337  0.3017  11.00000  0.05    0.16
Q11   1   0.3426  0.4284  0.7487  11.00000  0.05    0.15
Q12   1   0.3239  0.5533  0.7273  11.00000  0.05    0.15
Q13   1   0.3112  0.7828  0.5104  11.00000  0.05    0.15
Q14   1   0.3006  0.6907  0.8352  11.00000  0.05    0.14
Q15   1   0.3796  0.6593  0.5705  11.00000  0.05    0.13
Q16   1   0.3037  0.5237  0.6162  11.00000  0.05    0.13
Q17   1   0.2679  0.8120  0.4373  11.00000  0.05    0.13
Q18   1   0.4083 -0.0775  0.5360  11.00000  0.05    0.13
Q19   1   0.3104  0.7216  0.9690  11.00000  0.05    0.12
Q20   1   0.5374  0.3084  0.6785  11.00000  0.05    0.12
;
_shelx_res_checksum   53531

_shelx_hkl_file
;
   0   0   2  461.10   55.47
   0   0  -2  466.76   56.13
   0   0   3   30.68    5.75
   0   0  -3   44.99    6.64
   0   0   4 1223.23  147.19
   0   0  -4 1184.03  142.38
   0   0   5   22.14    9.40
   0   0  -5   46.58    8.96
   0   0   6  158.79   22.63
   0   0  -6   98.18   15.17
   0   0   7    8.80   14.39
   0   0  -7   17.00   11.82
   0   0   8 2756.98  332.17
   0   0  -8 3071.18  369.53
   0   0   9   41.81   23.38
   0   0  -9  -28.21   18.75
   0   0  10   72.60   29.06
   0   0 -10   63.67   24.29
   0   0  11  -19.55   31.84
   0   0 -11   26.40   30.43
   0   0  12   52.59   37.52
   0   0 -12  109.93   37.24
   0   0  13   -1.97   44.41
   0   0 -13  -52.54   40.96
   0   0  14  -11.15   50.71
   0   0 -14   25.22   46.25
   0   0  15   20.97   47.30
   0   0 -15   31.97   49.31
   0  -2   0 5797.02  696.04
   0   2   0 6682.98  802.47
   0  -2   1 2016.78  242.30
   0  -2  -1 1805.90  216.96
   0   2   1 1552.57  186.53
   0   2  -1 1862.52  223.76
   0  -2   2 3209.87  385.66
   0  -2  -2 4166.61  500.44
   0   2   2 3577.85  429.54
   0  -2   3  546.02   66.86
   0  -2  -3  505.40   61.20
   0   2   3  455.58   55.37
   0   2  -3  683.01   83.22
   0  -2  -5  295.09   37.17
   0   2   5  366.41   45.86
   0  -2  -6   49.73   13.34
   0   2   6   49.21   14.32
   0  -2  -7  123.00   20.28
   0   2   7  106.98   21.29
   0  -2  -9  270.03   39.76
   0   2   9  308.11   44.36
   0  -2  10  158.65   47.61
   0  -2 -10  227.30   36.34
   0   2  10  229.85   38.33
   0  -2  11   62.70   42.64
   0  -2 -11  150.87   29.92
   0   2 -11   87.73   42.93
   0  -2  12   17.97   44.96
   0  -2 -12   11.82   27.87
   0   2  12   56.30   29.99
   0   2 -12   74.83   43.48
   0  -2  13  109.66   46.34
   0  -2 -13  107.12   39.64
   0   2  13  136.07   42.57
   0   2 -13   64.81   46.93
   0  -2  14   91.31   49.52
   0  -2 -14  110.01   38.44
   0   2  14  114.80   47.30
   0   2 -14   44.50   51.04
   0  -2  15   69.60   48.88
   0  -2 -15   42.70   38.23
   0   2  15   21.34   49.20
   0   2 -15    6.36   50.21
   0  -4   0 1985.64  239.19
   0   4   0 2335.22  281.22
   0  -4   1  176.34   24.92
   0  -4  -1  205.36   27.97
   0   4   1  170.26   24.07
   0   4  -1  123.36   19.70
   0  -4   2  226.17   30.73
   0  -4  -2  235.65   33.05
   0   4   2  283.34   37.77
   0   4  -2  243.43   32.28
   0  -4   3  355.94   46.24
   0  -4  -3  292.96   40.04
   0   4   3  325.66   43.58
   0   4  -3  361.46   46.28
   0  -4  -4   72.56   19.47
   0   4   4  146.06   26.76
   0  -4   5  162.47   28.53
   0  -4  -5  175.78   28.99
   0   4   5  178.89   32.01
   0   4  -5  140.64   29.15
   0  -4   6   47.34   25.39
   0  -4  -6   26.23   21.87
   0   4   6   -5.14   24.77
   0   4  -6    2.88   31.07
   0  -4   7  185.40   43.07
   0  -4  -7  267.49   40.83
   0   4  -7  169.55   47.44
   0  -4  -8  119.27   28.15
   0   4   8  123.25   31.35
   0  -4  -9  178.32   33.64
   0   4   9  158.79   35.51
   0  -4 -10  178.61   34.59
   0   4  10  194.04   39.64
   0  -4 -11    6.81   37.00
   0   4  11   11.11   34.66
   0  -4 -12  174.64   50.85
   0   4  12   73.82   40.24
   0  -4 -13  -47.74   52.29
   0   4  13   36.49   42.70
   0  -6   0 2638.10  320.14
   0   6   0 2410.23  292.68
   0  -6   1  503.42   69.76
   0  -6  -1  465.20   64.28
   0   6   1  651.32   88.64
   0   6  -1  491.10   66.70
   0  -6   2   95.70   35.04
   0  -6  -2   72.52   35.03
   0   6   2  136.25   39.80
   0   6  -2  192.76   35.71
   0  -6   3  254.75   40.80
   0  -6  -3  387.65   60.05
   0   6   3  252.62   45.86
   0   6  -3  335.71   48.74
   0  -6   4  239.89   41.47
   0  -6  -4  218.24   43.55
   0   6   4  297.78   48.36
   0   6  -4  167.85   36.16
   0  -6   5  128.43   35.64
   0  -6  -5  153.27   35.50
   0   6   5  167.99   37.96
   0   6  -5  178.32   37.05
   0  -6  -6   16.74   30.16
   0   6   6   53.64   32.79
   0  -6   7  141.32   36.22
   0  -6  -7  159.50   36.70
   0   6   7  129.13   35.13
   0   6  -7  249.24   49.87
   0  -6   8   74.40   35.27
   0  -6  -8   85.27   37.19
   0   6   8   71.54   37.66
   0   6  -8   21.78   42.77
   0  -6   9   90.22   36.71
   0  -6  -9   98.69   42.33
   0   6   9   60.56   38.30
   0   6  -9   99.72   51.29
   0  -6  10   -7.71   38.82
   0  -6 -10   12.40   44.02
   0   6  10   63.25   41.11
   0   6 -10   11.16   48.53
   0  -6  11   66.46   39.73
   0  -6 -11  130.59   50.95
   0   6  11    1.88   42.52
   0  -8   0   26.93   46.93
   0   8   0  108.11   46.53
   0  -8   1   25.50   48.67
   0  -8  -1   70.69   54.49
   0   8   1   68.88   51.46
   0   8  -1   10.68   47.24
   0  -8   2  378.45   73.14
   0  -8  -2  440.87   79.00
   0   8   2  304.85   58.22
   0   8  -2  333.02   62.99
   0  -8   3    9.06   52.04
   0  -8  -3  104.89   61.96
   0   8   3   72.31   47.24
   0   8  -3    4.26   42.18
   0  -8   4   68.53   48.62
   0  -8  -4   38.47   52.58
   0   8   4   -6.20   44.24
   0   8  -4   41.86   38.58
   0  -8   5   -2.23   47.38
   0  -8  -5    7.23   58.56
   0   8   5   29.11   45.40
   0   8  -5  -16.52   41.14
   0  -8   6    3.04   51.43
   0  -8  -6   -8.54   64.88
   0   8   6   75.46   52.46
   0   8  -6   67.45   40.65
   0  -8   7   22.63   47.04
   0  -8  -7    5.92   58.31
   0   8   7   75.25   50.58
   0   8  -7    7.98   41.93
   1  -1 -15   28.12   39.30
  -1  -1  15   -4.02   44.48
   1   1 -15  -15.62   52.75
  -1   1  15    1.38   37.90
   1  -1 -14  -16.81   42.93
  -1  -1  14   25.69   51.13
   1   1 -14  -35.95   45.32
  -1   1  14   20.68   34.77
   1  -1 -13   63.79   38.30
  -1  -1  13  140.20   46.62
   1   1 -13    7.46   40.70
  -1   1  13   11.75   32.21
   1  -1 -12   26.45   27.13
  -1  -1  12   16.47   39.18
   1   1 -12   73.59   41.52
  -1   1  12   13.19   28.99
   1  -1 -11  157.38   26.73
  -1  -1  11   63.65   35.58
   1   1 -11   94.82   37.92
   1  -1 -10  262.53   37.04
  -1  -1  10  181.01   37.76
   1   1 -10  177.76   37.26
   1  -1  -9  164.31   27.41
  -1  -1   9  250.65   42.30
  -1   1   9  272.86   38.96
   1  -1  -8  270.17   36.26
  -1  -1   8  242.30   39.74
   1   1  -8  292.82   39.85
  -1   1   8  410.72   52.28
   1  -1  -7  628.81   76.72
  -1  -1   7  528.47   67.34
   1   1  -7  564.27   70.38
  -1   1   7  523.80   64.68
  -1  -1   6   11.88   18.71
   1   1  -6   42.95   16.05
   1  -1  -5 1851.20  222.63
  -1  -1   5 1730.90  208.90
   1   1  -5 1817.23  218.95
  -1   1   5 1930.45  232.25
   1  -1  -3 1562.48  187.67
  -1   1   3 1651.64  198.42
   1  -1  -2   66.58    8.76
  -1   1   2   92.16   11.66
   1  -1  -1  171.67   20.86
  -1   1   1  154.26   18.85
   1  -1   1  129.02   16.43
  -1  -1  -1  126.18   15.53
   1   1   1  148.75   18.20
  -1   1  -1  101.42   13.72
  -1  -1  -2 2955.12  354.81
   1   1   2 3032.96  364.29
  -1  -1  -3 3867.98  464.49
   1   1   3 4384.56  526.63
  -1  -1  -4 1484.63  178.47
   1   1   4 1477.56  177.90
  -1  -1  -5 2081.88  250.23
   1   1   5 2063.49  248.25
   1  -1   6  572.62   76.06
  -1  -1  -6  578.42   70.45
   1   1   6  534.42   65.74
   1  -1   7  958.72  123.00
  -1  -1  -7  757.17   92.15
   1   1   7  883.70  107.87
  -1   1  -7  692.22   88.58
   1  -1   8  770.34  100.87
  -1  -1  -8  658.81   81.12
   1   1   8  613.24   76.11
  -1   1  -8  748.12   95.62
   1  -1   9  177.05   40.97
  -1  -1  -9  203.09   30.97
   1   1   9   84.90   26.89
  -1   1  -9  215.41   39.61
   1  -1  10   60.89   36.95
  -1  -1 -10  123.46   27.19
   1   1  10   63.11   27.56
  -1   1 -10   45.11   36.09
   1  -1  11   59.81   42.87
  -1  -1 -11   10.42   25.49
   1   1  11    3.55   34.43
  -1   1 -11  -64.35   40.79
   1  -1  12   83.22   44.23
  -1  -1 -12   67.31   30.30
   1   1  12   19.38   37.89
  -1   1 -12   32.14   42.60
   1  -1  13  165.30   54.52
  -1  -1 -13   85.48   40.14
   1   1  13  205.78   53.85
  -1   1 -13  111.48   45.08
   1  -1  14    9.38   48.39
  -1  -1 -14   58.15   39.67
   1   1  14    2.08   44.26
  -1   1 -14   43.12   47.27
   1  -1  15  188.51   53.20
  -1  -1 -15  112.53   48.12
   1   1  15   42.85   48.76
  -1   1 -15  151.71   54.86
   1  -3 -14   86.32   42.80
  -1  -3  14  -36.00   45.47
  -1   3  14   71.54   45.43
   1  -3 -13  109.74   39.98
  -1  -3  13  -11.60   43.45
  -1   3  13   70.59   42.42
   1  -3 -12  155.11   37.21
  -1   3  12  201.96   43.96
   1  -3 -11   55.54   26.90
  -1   3  11   84.03   30.15
   1  -3 -10   22.55   24.22
  -1   3  10   57.77   25.31
   1  -3  -9   85.29   24.98
  -1   3   9   57.52   25.96
   1  -3  -8  109.90   24.57
  -1   3   8  115.57   28.04
   1  -3  -7  171.39   28.11
  -1   3   7  128.82   26.86
   1  -3  -6 1261.17  152.70
  -1   3   6 1248.29  151.43
   1  -3  -5   93.90   18.78
  -1  -3   5  105.93   24.77
   1   3  -5   85.38   26.52
  -1   3   5   86.90   17.46
   1  -3  -4  560.87   68.98
  -1  -3   4  604.33   74.46
   1   3  -4  675.23   83.13
  -1   3   4  539.79   66.69
   1  -3  -3   91.97   15.70
  -1  -3   3   40.79   10.85
   1   3  -3   32.41   10.50
  -1  -3   2   24.82    8.88
   1   3  -2   10.67    8.01
  -1  -3   1  335.28   41.44
   1   3  -1  298.91   37.02
  -1   3   1  316.74   39.35
   1  -3   0 1658.72  199.56
  -1  -3   0 1797.41  216.12
   1   3   0 1643.15  197.57
  -1   3   0 1736.56  208.90
   1  -3   1   62.56   11.64
  -1  -3  -1   77.29   12.34
  -1   3  -1   44.85   10.39
   1  -3   2   70.44   13.69
  -1  -3  -2   55.54   11.83
   1   3   2   39.56   11.44
  -1   3  -2   56.94   11.56
   1  -3   3  136.18   21.23
  -1  -3  -3  133.05   20.10
   1   3   3  157.80   22.73
  -1   3  -3  149.74   24.29
   1  -3   4  531.87   67.93
  -1  -3  -4  614.52   75.38
   1   3   4  500.87   62.06
  -1   3  -4  558.75   71.47
   1  -3   5  405.76   70.96
  -1  -3  -5  394.86   50.09
   1   3   5  298.63   39.67
  -1   3  -5  257.15   56.07
  -1  -3  -6  535.41   66.73
   1   3   6  642.26   79.94
  -1  -3  -7  491.39   62.57
   1   3   7  378.59   52.03
  -1  -3  -8 1135.35  138.96
   1   3   8 1157.57  142.52
  -1  -3  -9  209.32   34.76
   1   3   9  255.17   41.69
  -1  -3 -10  296.64   46.01
   1   3  10  200.40   37.31
  -1  -3 -11  225.46   40.21
   1   3  11  132.90   35.04
  -1  -3 -12   15.26   33.71
   1   3  12  -15.89   34.18
  -1  -3 -13    6.98   39.51
   1   3  13   13.98   39.85
   1  -3  14  -65.81   51.66
  -1  -3 -14   -6.74   47.34
   1   3  14   65.64   45.36
   1  -5 -13  -31.23   52.15
  -1   5  13   24.94   44.65
   1  -5 -12    2.83   46.92
  -1   5  12  116.68   42.57
   1  -5 -11   42.30   43.93
  -1   5  11   41.34   36.51
   1  -5 -10   29.25   31.93
  -1   5  10   56.67   36.30
   1  -5  -9  109.80   30.05
  -1  -5   9   68.90   44.51
   1   5  -9   44.96   46.04
  -1   5   9   65.40   32.14
   1  -5  -8   58.65   26.32
  -1  -5   8   50.81   35.40
   1   5  -8   40.76   43.01
  -1   5   8   11.03   28.97
   1  -5  -7  167.71   32.64
  -1  -5   7  143.51   30.94
   1   5  -7   84.31   34.00
  -1   5   7  148.33   33.12
   1  -5  -6    9.44   26.51
  -1  -5   6  -19.08   20.32
   1   5  -6  112.30   31.49
  -1   5   6  -15.58   30.22
   1  -5  -5  265.93   43.34
  -1  -5   5  348.16   48.39
   1   5  -5  411.71   56.07
  -1   5   5  243.86   44.17
   1  -5  -4  103.94   33.25
  -1  -5   4  152.56   28.84
   1   5  -4  189.65   31.07
  -1   5   4   87.21   34.45
   1  -5  -3   79.24   28.33
  -1  -5   3   15.38   21.78
   1   5  -3   23.56   16.47
  -1   5   3   56.26   28.56
   1  -5  -2  226.45   34.94
  -1  -5   2  264.51   38.86
   1   5  -2  274.00   39.85
  -1   5   2  264.80   40.05
   1  -5  -1  643.11   81.65
  -1  -5   1  800.63  100.17
   1   5  -1  906.63  112.25
  -1   5   1  719.39   90.62
   1  -5   0  113.88   29.04
  -1  -5   0  141.53   27.88
   1   5   0  241.17   38.98
  -1   5   0  109.33   25.56
   1  -5   1  107.83   24.73
  -1  -5  -1  116.69   26.88
   1   5   1  140.57   29.78
  -1   5  -1   51.11   19.53
   1  -5   2  291.83   40.77
  -1  -5  -2  198.00   35.34
   1   5   2  278.10   42.16
  -1   5  -2  285.04   40.04
   1  -5   3   21.70   24.12
  -1  -5  -3  142.24   31.67
   1   5   3  126.87   31.82
   1  -5   4  176.48   33.68
  -1  -5  -4  208.61   36.78
   1   5   4  192.48   37.04
  -1   5  -4  253.33   38.65
   1  -5   5   48.62   24.31
  -1  -5  -5   42.93   26.31
   1   5   5   26.03   28.48
  -1   5  -5   59.19   32.44
   1  -5   6  146.20   30.81
  -1  -5  -6   84.79   27.43
   1   5   6  112.59   32.21
  -1   5  -6  177.62   41.77
   1  -5   7   42.71   32.83
  -1  -5  -7   62.65   28.11
   1   5   7   18.54   26.18
  -1   5  -7   12.88   41.26
   1  -5   8  101.59   42.46
  -1  -5  -8  147.62   32.61
   1   5   8  156.38   35.40
  -1   5  -8  103.54   56.82
   1  -5   9   12.80   43.11
  -1  -5  -9   34.55   28.31
   1   5   9   27.56   32.21
  -1  -5 -10    5.91   33.39
   1   5  10   73.45   37.69
  -1  -5 -11   55.20   47.16
   1   5  11  -11.09   39.09
  -1  -5 -12   82.84   56.30
   1   5  12  -36.83   41.30
   1  -7 -10  -26.58   52.97
  -1  -7  10   22.96   33.25
   1   7 -10   26.71   45.53
  -1   7  10   27.75   50.74
   1  -7  -9  105.40   57.62
  -1  -7   9    6.98   33.26
   1   7  -9   18.55   41.81
  -1   7   9   -2.15   49.15
   1  -7  -8   22.84   48.53
   1   7  -8   59.30   41.67
  -1   7   8  -24.99   46.41
   1  -7  -7  109.09   46.51
  -1  -7   7   92.69   42.08
   1   7  -7   63.97   38.04
  -1   7   7   39.59   42.87
   1  -7  -6  198.85   52.62
  -1  -7   6  272.30   53.78
   1   7  -6  304.15   54.05
  -1   7   6  345.90   58.38
   1  -7  -5   59.57   44.09
  -1  -7   5   53.17   41.95
   1   7  -5  144.22   40.82
  -1   7   5   69.79   39.29
   1  -7  -4  312.78   61.59
  -1  -7   4  240.89   51.56
   1   7  -4  247.54   46.03
  -1   7   4  234.09   48.70
   1  -7  -3   81.29   43.32
  -1  -7   3   85.71   44.51
   1   7  -3   74.81   38.59
  -1   7   3   65.34   32.40
   1  -7  -2  355.23   57.79
  -1  -7   2  334.86   58.83
   1   7  -2  297.78   52.48
  -1   7   2  306.69   56.70
   1  -7  -1  345.48   62.12
  -1  -7   1  332.17   60.98
   1   7  -1  432.66   67.95
  -1   7   1  426.99   66.90
   1  -7   0 1726.65  215.83
  -1  -7   0 1303.76  164.88
   1   7   0 1488.88  185.83
  -1   7   0 1445.01  180.02
   1  -7   1  672.82   97.54
  -1  -7  -1  601.07   88.46
   1   7   1  520.83   73.64
  -1   7  -1  612.82   83.88
   1  -7   2   84.89   41.16
  -1  -7  -2   47.99   42.16
   1   7   2  196.44   51.86
  -1   7  -2   47.37   38.01
   1  -7   3   79.07   42.84
  -1  -7  -3   89.12   44.00
   1   7   3    8.50   39.12
  -1   7  -3   54.43   37.67
   1  -7   4  342.50   60.49
  -1  -7  -4  289.99   55.93
   1   7   4  358.77   61.11
  -1   7  -4  322.12   54.30
   1  -7   5   33.90   44.88
  -1  -7  -5   18.58   41.20
   1   7   5   26.69   36.30
  -1   7  -5  -11.70   36.59
   1  -7   6  394.86   66.77
  -1  -7  -6  457.42   70.65
   1   7   6  548.85   78.85
  -1   7  -6  372.22   60.50
  -1  -7  -7  286.31   57.74
   1   7   7  224.04   51.33
  -1   7  -7  220.79   52.48
   1  -7   8   79.64   37.34
  -1  -7  -8  141.14   52.54
   1   7   8   88.12   48.86
  -1   7  -8   74.84   45.12
   1  -7   9  -16.49   36.39
  -1  -7  -9  105.57   50.91
   1   7   9  -14.69   49.29
  -1   7  -9   14.65   47.61
   1  -9  -2  250.09   76.44
  -1  -9   2  157.66   61.95
   1   9  -2  122.04   53.37
  -1   9   2  178.89   58.32
   1  -9  -1   52.62   63.56
  -1  -9   1   42.98   63.99
   1   9  -1   56.23   58.48
  -1   9   1   58.03   59.68
   1  -9   0   74.64   61.44
  -1  -9   0   43.27   58.38
   1   9   0   -3.52   53.91
  -1   9   0   21.80   53.61
   1  -9   1   -7.09   56.94
  -1  -9  -1   40.21   49.89
   1   9   1   -9.18   54.25
  -1   9  -1   95.52   54.22
   1  -9   2  103.12   65.16
  -1  -9  -2   99.91   65.36
   1   9   2   23.14   42.85
  -1   9  -2  112.26   50.54
   2   0 -15   -8.28   47.21
  -2   0  15  -21.07   51.28
   2   0 -14   38.06   47.44
  -2   0  14   47.79   45.40
   2   0 -13   58.49   37.93
  -2   0  13   45.53   39.95
   2   0 -12  162.05   39.27
  -2   0  12  129.28   38.35
   2   0 -11   37.38   28.01
  -2   0  11   -7.84   31.33
   2   0 -10  106.80   23.68
  -2   0  10   76.35   26.44
   2   0  -9  151.71   24.33
  -2   0   9  182.57   31.33
   2   0  -8  717.55   87.44
  -2   0   8  664.05   81.79
   2   0  -6 3989.69  479.21
  -2   0   6 4100.08  492.52
   2   0  -4 8128.00  975.70
  -2   0   4 8205.83  985.18
   2   0  -3   20.88    3.80
  -2   0   3   30.91    4.81
   2   0  -2  845.92  101.60
  -2   0   2  883.70  106.15
   2   0  -1  415.81   50.00
  -2   0   1  299.47   36.09
   2   0   2 1730.90  207.91
  -2   0  -2 1852.61  222.49
   2   0   3   42.20    9.16
  -2   0  -3   58.25    9.75
   2   0   5   36.87   13.92
  -2   0  -5   -1.22   10.00
   2   0   6 1685.60  203.66
  -2   0  -6 1504.45  181.44
   2   0   7   35.47   21.26
  -2   0  -7    1.27   17.59
   2   0   8  455.86   61.99
  -2   0  -8  451.20   58.93
   2   0   9   65.71   32.88
  -2   0  -9  -28.18   22.63
   2   0  10  465.20   67.50
  -2   0 -10  500.16   67.23
   2   0  11   35.85   39.46
  -2   0 -11   49.24   34.79
   2   0  12  248.67   53.10
  -2   0 -12  200.83   46.36
   2   0  13   41.50   49.48
  -2   0 -13   18.21   46.85
   2   0  14   97.34   53.91
  -2   0 -14  104.59   50.54
   2   0  15   -9.86   48.69
  -2   0 -15  -16.69   50.23
   2  -2 -15  -18.14   45.63
  -2  -2  15   11.52   43.82
   2   2 -15   37.46   46.68
  -2   2  15   27.17   46.22
   2  -2 -14  -27.41   38.20
  -2  -2  14  -11.68   46.07
   2   2 -14  -34.83   44.82
  -2   2  14   69.26   44.09
   2  -2 -13   64.44   32.59
  -2  -2  13   28.80   43.82
   2   2 -13   -3.47   41.96
  -2   2  13  146.91   39.76
   2  -2 -12   14.20   24.53
  -2  -2  12  -18.95   37.43
   2   2 -12  -15.88   37.59
  -2   2  12   60.74   28.80
   2  -2 -11   98.33   24.68
  -2  -2  11   50.65   35.82
   2   2 -11  158.37   44.04
  -2   2  11   50.77   24.37
   2  -2 -10  111.13   26.32
  -2  -2  10  157.94   41.11
   2   2 -10  155.96   43.28
  -2   2  10  130.51   28.62
   2  -2  -9  166.01   28.04
  -2  -2   9   99.20   32.82
   2   2  -9  229.99   42.08
  -2   2   9  156.95   28.28
   2  -2  -8  557.90   69.59
  -2   2   8  622.30   77.63
   2  -2  -7 1320.46  159.50
  -2   2   7 1217.01  147.34
   2  -2  -6   68.03   13.49
  -2   2   6  116.82   18.89
   2  -2  -5  664.33   80.67
  -2   2   5  696.60   84.75
   2  -2  -4 2180.95  262.11
  -2  -2   4 2580.06  310.66
   2   2  -4 2544.69  306.55
  -2   2   4 2315.41  278.38
   2  -2  -3 3682.58  442.28
  -2   2   3 3631.62  436.19
   2  -2  -2 3883.55  466.47
  -2  -2   2 4411.44  529.74
   2   2  -2 4088.77  490.96
  -2   2   2 3710.88  445.68
   2  -2  -1 2523.46  303.15
  -2  -2   1 2336.64  280.65
   2   2  -1 2254.55  270.74
  -2   2   1 2155.48  258.85
   2  -2   0  184.55   22.86
  -2  -2   0  206.35   25.23
   2   2   0  208.90   25.55
  -2   2   0  183.14   22.66
   2  -2   1 4644.97  557.90
  -2  -2  -1 5249.30  630.51
   2   2   1 5194.11  623.58
  -2   2  -1 4834.62  580.55
   2  -2   2  314.34   39.61
  -2  -2  -2  368.40   44.78
   2   2   2  406.19   49.34
  -2   2  -2  280.65   35.91
   2  -2   3  108.47   27.36
  -2  -2  -3  205.78   26.07
   2   2   3  146.91   19.81
  -2   2  -3  149.60   30.41
  -2  -2  -4 1818.64  218.80
   2   2   4 1522.85  183.56
  -2  -2  -5  399.11   49.46
   2   2   5  399.82   50.10
  -2  -2  -7  558.18   69.15
   2   2   7  526.63   66.62
  -2  -2  -9   27.15   19.13
   2   2   9   13.11   24.31
  -2  -2 -10   64.11   24.12
   2   2  10   58.24   30.80
   2  -2  11   21.36   41.41
  -2  -2 -11   17.04   28.79
   2   2  11   58.92   26.79
   2  -2  12   -3.83   45.64
  -2  -2 -12   18.53   29.75
   2   2  12   13.91   31.46
  -2   2 -12  -23.35   45.83
   2  -2  13  -19.19   48.13
  -2  -2 -13   67.68   40.73
   2   2  13  -28.76   37.94
  -2   2 -13  -15.99   49.56
   2  -2  14  135.50   58.20
  -2  -2 -14   14.09   39.74
   2   2  14    8.78   44.92
  -2   2 -14   21.40   54.94
   2  -4 -14   56.05   53.06
  -2   4  14  -11.89   43.97
   2  -4 -13   56.58   49.41
  -2   4  13   56.67   39.01
   2  -4 -12   78.80   42.22
  -2   4  12   39.78   36.84
   2  -4 -11  -22.50   31.41
  -2   4  11   27.33   32.14
   2  -4 -10   54.87   26.99
  -2   4  10   61.06   32.44
   2  -4  -9  105.82   26.92
  -2   4   9   46.24   27.81
   2  -4  -8    9.51   23.37
  -2  -4   8   15.36   32.47
  -2   4   8   -9.69   29.34
   2  -4  -7   14.22   23.30
  -2  -4   7   51.62   25.80
   2   4  -7   76.16   37.63
  -2   4   7   70.57   29.27
  -2  -4   6  106.91   22.39
   2   4  -6   49.87   25.22
   2  -4  -5  762.55   94.85
  -2   4   5  693.63   87.97
   2  -4  -4  107.92   22.86
  -2  -4   4   72.45   18.91
   2   4  -4   96.35   17.27
  -2   4   4  126.44   25.74
   2  -4  -3  455.86   58.27
  -2  -4   3  433.08   54.35
   2   4  -3  462.23   57.19
  -2   4   3  465.20   58.95
   2  -4  -2  269.47   36.85
   2   4  -2  262.39   34.94
  -2   4   2  184.83   25.96
  -2  -4   1  458.55   57.08
   2   4  -1  429.54   54.11
  -2   4   1  321.98   41.20
   2  -4   0  931.26  112.87
  -2  -4   0  807.56   98.24
   2   4   0  920.50  111.98
  -2   4   0  967.63  117.26
   2  -4   1  276.83   35.69
  -2  -4  -1  302.02   38.98
   2   4   1  198.00   27.58
  -2   4  -1  260.83   33.92
   2  -4   2  650.19   80.33
  -2  -4  -2  497.47   61.98
   2   4   2  605.18   74.87
  -2   4  -2  564.41   70.11
  -2  -4  -3   25.33   16.37
   2   4   3   45.19   17.27
   2  -4   4   64.96   21.81
  -2  -4  -4  137.77   24.29
   2   4   4   79.19   21.19
  -2   4  -4  143.23   33.15
   2  -4   5   15.29   27.63
  -2  -4  -5   46.61   20.80
   2   4   5    7.44   23.81
  -2   4  -5  -34.24   33.51
   2  -4   6  369.67   57.67
  -2  -4  -6  417.94   55.99
   2   4   6  464.63   63.38
  -2  -4  -7  186.82   33.30
   2   4   7  180.16   35.33
  -2  -4  -8   63.39   24.77
   2   4   8   61.08   31.14
  -2  -4  -9   53.31   25.05
   2   4   9   89.62   33.78
  -2  -4 -10    6.38   28.14
   2   4  10   42.69   35.93
  -2  -4 -11   77.63   36.54
   2   4  11   68.02   37.70
  -2  -4 -12  131.14   51.43
   2   4  12  175.35   46.44
  -2  -4 -13   64.13   49.17
   2   4  13  108.96   47.61
   2  -6 -11   45.13   48.30
  -2  -6  11   65.84   39.22
   2   6 -11   11.86   43.69
  -2   6  11   54.01   50.61
   2  -6 -10    2.39   43.35
  -2  -6  10  -24.34   34.43
   2   6 -10    5.39   45.97
  -2   6  10   46.65   39.13
   2  -6  -9   25.14   43.58
  -2  -6   9   59.94   34.28
   2   6  -9    8.48   42.80
  -2   6   9  -60.63   37.70
   2  -6  -8   24.09   35.91
  -2  -6   8   29.38   30.24
   2   6  -8   19.33   34.02
  -2   6   8   16.90   36.09
   2  -6  -7   94.24   35.42
  -2  -6   7  140.49   40.10
  -2   6   7  127.65   39.81
   2  -6  -6  192.76   43.35
  -2  -6   6  192.62   41.79
   2   6  -6  189.36   35.79
  -2   6   6  179.46   40.11
   2  -6  -5   56.03   35.64
  -2  -6   5   45.37   31.66
   2   6  -5   48.47   27.17
  -2   6   5  -32.85   30.82
   2  -6  -4  426.85   63.66
  -2  -6   4  541.63   71.71
   2   6  -4  566.82   74.32
  -2   6   4  457.56   64.45
   2  -6  -3  261.26   43.41
  -2  -6   3  330.19   52.28
   2   6  -3  321.84   48.94
  -2   6   3  275.55   47.13
   2  -6  -2   59.58   36.08
  -2  -6   2  -17.85   30.03
   2   6  -2   63.80   30.67
  -2   6   2   73.51   36.51
   2  -6  -1  563.99   77.61
  -2  -6   1  540.64   75.22
   2   6  -1  442.85   61.57
  -2   6   1  714.44   94.06
   2  -6   0  152.85   38.21
  -2  -6   0  194.74   40.42
   2   6   0  135.29   34.07
  -2   6   0  125.10   34.08
   2  -6   1  150.17   34.67
  -2  -6  -1  197.43   41.21
   2   6   1  215.69   46.12
  -2   6  -1  167.00   34.33
   2  -6   2  121.12   30.94
  -2  -6  -2  240.74   45.88
   2   6   2  139.45   39.56
  -2   6  -2  169.97   33.27
   2  -6   3  495.63   68.61
  -2  -6  -3  521.11   73.24
   2   6   3  452.33   64.34
  -2   6  -3  539.65   72.15
   2  -6   4   30.94   33.46
  -2  -6  -4  105.68   32.62
   2   6   4   97.00   31.18
  -2   6  -4   59.77   33.03
   2  -6   5  461.95   66.67
  -2  -6  -5  586.21   77.73
   2   6   5  483.18   67.00
   2  -6   6  212.86   43.18
  -2  -6  -6  189.79   36.95
   2   6   6  236.78   41.48
  -2   6  -6  278.81   54.21
   2  -6   7  158.65   39.02
  -2  -6  -7  155.11   36.91
   2   6   7  147.48   37.84
  -2   6  -7  196.44   53.41
   2  -6   8  -21.40   37.84
  -2  -6  -8   63.39   35.84
   2   6   8   24.39   36.43
  -2   6  -8  -13.31   48.30
   2  -6   9   -6.38   39.02
  -2  -6  -9   37.35   43.04
   2   6   9  -10.46   36.95
  -2   6  -9   67.07   53.12
   2  -6  10  -24.56   42.73
  -2  -6 -10   33.77   46.14
   2   6  10   63.15   43.44
  -2   6 -10  -15.20   57.08
   2  -6  11   32.30   37.36
  -2  -6 -11  -12.27   48.49
   2   6  11  -15.67   48.01
   2  -8  -7   87.25   62.65
  -2  -8   7   -8.53   44.16
   2   8  -7   13.14   39.61
  -2   8   7  123.00   58.30
   2  -8  -6   -4.88   59.17
  -2  -8   6   34.31   47.31
   2   8  -6  113.15   39.03
  -2   8   6   72.31   52.01
   2  -8  -5  113.56   60.26
  -2  -8   5  195.59   52.63
   2   8  -5   52.71   40.39
  -2   8   5  109.08   47.38
   2  -8  -4   86.97   54.71
  -2  -8   4   60.69   49.24
   2   8  -4   69.62   42.97
  -2   8   4  104.52   42.67
   2  -8  -3    3.97   46.82
  -2  -8   3   17.89   45.20
   2   8  -3   39.91   43.90
  -2   8   3  -38.37   47.74
   2  -8  -2  274.56   63.22
  -2  -8   2  459.26   79.77
   2   8  -2  416.38   70.79
  -2   8   2  472.28   75.25
   2  -8  -1   51.32   49.37
  -2  -8   1   40.87   47.64
   2   8  -1   36.68   47.64
  -2   8   1   49.86   45.88
   2  -8   0   11.53   48.02
  -2  -8   0  -12.21   38.07
   2   8   0   22.53   45.42
  -2   8   0   43.87   44.54
   2  -8   1  154.26   56.48
  -2  -8  -1  102.67   49.11
   2   8   1   71.00   44.91
  -2   8  -1  166.01   52.17
   2  -8   2   58.35   53.47
  -2  -8  -2    8.29   50.65
   2   8   2  -23.25   51.25
  -2   8  -2  127.96   49.22
   2  -8   3   55.56   51.91
  -2  -8  -3   -3.67   54.28
   2   8   3   89.87   49.68
  -2   8  -3   79.13   40.31
   2  -8   4   43.28   44.04
  -2  -8  -4  -72.90   59.65
   2   8   4  -19.53   45.80
  -2   8  -4   79.81   44.85
   2  -8   5   23.22   48.74
  -2  -8  -5  -12.93   56.06
   2   8   5   77.18   52.54
  -2   8  -5   27.97   44.62
   2  -8   6   71.84   55.13
  -2  -8  -6   60.70   63.24
   2   8   6   60.93   51.64
  -2   8  -6   95.60   45.33
   2  -8   7    0.48   52.00
  -2  -8  -7  -15.85   57.70
   2   8   7   18.72   50.94
   3  -1 -15   13.04   35.84
  -3  -1  15  118.19   49.05
   3   1 -15   92.42   46.39
  -3   1  15   48.02   41.58
   3  -1 -14   88.30   42.05
  -3  -1  14   41.68   45.57
   3   1 -14    4.66   41.99
  -3   1  14  150.45   44.54
   3  -1 -13  211.16   41.13
  -3  -1  13  216.54   48.09
   3   1 -13  212.58   45.29
  -3   1  13  184.83   42.02
   3  -1 -12   69.84   23.76
  -3  -1  12   13.67   31.25
   3   1 -12   64.64   34.45
  -3   1  12    7.69   27.23
   3  -1 -11  309.52   42.39
  -3  -1  11  408.59   56.99
   3   1 -11  312.50   48.63
  -3   1  11  233.81   37.80
  -3  -1  10   72.12   26.55
   3   1 -10   73.11   26.37
   3  -1  -9 1106.33  134.57
  -3  -1   9 1233.28  150.59
   3   1  -9 1291.31  156.67
  -3   1   9 1176.95  143.37
   3  -1  -8  103.26   19.26
  -3  -1   8  100.66   20.99
   3   1  -8  102.52   19.02
  -3   1   8  103.29   19.15
   3  -1  -7  650.61   79.19
  -3  -1   7  778.26   94.91
   3   1  -7  911.87  110.46
  -3   1   7  599.51   73.23
  -3  -1   6   55.03   12.59
   3   1  -6   63.97   11.63
  -3   1   6  114.58   17.32
  -3  -1   5   48.81    9.00
   3   1  -5   40.26    8.12
  -3   1   5   26.18    8.15
   3  -1  -4  407.32   49.34
  -3  -1   4  472.84   57.02
   3   1  -4  400.53   48.35
  -3   1   4  448.65   54.32
   3  -1  -3 3817.03  458.27
  -3  -1   3 3515.57  422.18
  -3   1   3 3702.39  444.69
   3  -1  -2 2690.46  322.97
  -3  -1   2 2241.82  269.18
   3   1  -2 2146.99  257.86
  -3   1   2 2537.61  304.71
   3  -1  -1 4066.12  488.27
  -3  -1   1 5731.91  688.39
   3   1  -1 4881.33  586.07
   3  -1   0 3535.39  424.45
  -3  -1   0 2752.73  330.61
   3   1   0 2823.50  339.11
  -3   1   0 3514.15  422.04
   3  -1   1  758.87   92.52
  -3  -1  -1  868.56  104.42
   3   1   1  835.87  100.54
  -3  -1  -2 2809.34  337.41
   3   1   2 2564.50  308.11
  -3  -1  -3 1552.57  186.67
   3   1   3 1729.48  208.05
  -3  -1  -4  391.89   47.84
   3   1   4  432.23   53.10
  -3  -1  -5 1978.57  238.05
   3   1   5 2154.07  259.28
  -3  -1  -6  152.99   21.64
   3   1   6  152.14   23.76
   3  -1   7  824.55  108.92
  -3  -1  -7  984.05  119.47
   3   1   7  777.84   95.35
   3  -1   8  125.68   43.94
  -3  -1  -8  216.96   31.83
   3   1   8  241.45   35.41
  -3   1  -8  138.65   34.15
   3  -1   9  123.27   45.08
  -3  -1  -9   80.30   24.58
   3   1   9   88.60   27.74
  -3   1  -9  143.51   35.98
   3  -1  10  135.87   53.19
  -3  -1 -10  209.46   35.54
   3   1  10  209.75   38.98
  -3   1 -10  121.50   46.55
   3  -1  11   90.48   46.62
  -3  -1 -11  214.84   38.27
   3   1  11  134.67   37.94
  -3   1 -11   57.83   45.35
   3  -1  12  -38.85   45.64
  -3  -1 -12   97.07   33.44
   3   1  12   37.04   36.50
  -3   1 -12   32.59   43.70
   3  -1  13   -7.30   49.79
  -3  -1 -13   34.45   41.43
   3   1  13  258.29   58.07
  -3   1 -13   -2.28   46.79
   3  -1  14  -47.57   51.05
  -3  -1 -14  -20.01   39.67
   3   1  14  -52.42   47.00
  -3   1 -14    2.06   52.25
   3  -1  15  -22.22   47.47
  -3  -1 -15  124.21   45.76
   3   1  15    5.61   51.69
  -3   1 -15   79.23   59.43
   3  -3 -15   33.53   50.61
  -3  -3  15   53.94   41.50
   3   3 -15  -16.39   48.93
  -3   3  15   16.11   45.66
   3  -3 -14  130.46   46.11
  -3  -3  14   21.46   44.38
   3   3 -14   19.77   45.63
  -3   3  14   95.33   43.05
   3  -3 -13   88.71   38.41
  -3  -3  13   70.54   43.17
   3   3 -13   71.84   43.42
  -3   3  13  137.51   42.22
   3  -3 -12   71.10   31.59
  -3  -3  12  -28.80   37.51
  -3   3  12  100.97   33.68
   3  -3 -11    5.71   25.52
  -3   3  11   66.42   27.17
   3  -3 -10  325.09   47.82
  -3   3  10  378.02   52.90
   3  -3  -9   70.38   24.09
  -3   3   9   42.52   25.04
   3  -3  -8  203.52   32.55
  -3   3   8  223.62   36.66
   3  -3  -7   13.83   17.95
  -3   3   7   75.66   22.96
   3  -3  -6  740.62   90.72
  -3  -3   6 1187.56  149.18
   3   3  -6 1246.30  155.54
  -3   3   6  856.54  105.30
   3  -3  -5   78.59   17.52
  -3  -3   5  125.23   19.60
   3   3  -5  114.87   18.96
  -3   3   5   51.64   16.37
   3  -3  -4  484.17   59.92
  -3  -3   4  452.47   55.51
   3   3  -4  455.72   55.66
  -3   3   4  494.22   61.18
   3  -3  -3  369.67   46.19
  -3  -3   3  381.42   46.83
   3   3  -3  445.54   54.30
  -3   3   3  404.21   50.43
   3  -3  -2 1548.33  186.53
  -3  -3   2 1036.42  124.90
   3   3  -2 1209.79  145.78
  -3   3   2 1338.44  161.34
   3  -3  -1  199.56   25.93
  -3  -3   1  219.09   27.54
   3   3  -1  183.99   23.79
  -3   3   1  178.32   23.37
   3  -3   0  202.53   26.01
  -3  -3   0  164.74   21.78
   3   3   0  164.45   21.63
  -3   3   0  173.23   22.63
  -3  -3  -1  260.69   32.78
   3   3   1  227.44   29.11
  -3   3  -1  252.77   32.27
   3  -3   2 1808.74  217.96
  -3  -3  -2 2108.78  253.61
   3   3   2 2006.88  241.45
  -3   3  -2 2083.30  251.22
   3  -3   3  128.58   23.76
  -3  -3  -3  169.97   24.06
   3   3   3  182.29   26.20
  -3   3  -3  164.88   29.88
   3  -3   4  743.31   96.30
  -3  -3  -4  877.76  106.87
   3   3   4  749.54   91.81
  -3   3  -4  783.36  105.55
   3  -3   5   35.24   53.46
  -3  -3  -5  164.45   25.86
   3   3   5  176.91   27.97
  -3  -3  -6 1249.98  151.86
   3   3   6  967.63  119.10
  -3  -3  -8  195.03   32.71
   3   3   8  142.67   31.72
  -3  -3  -9   99.38   27.36
   3   3   9   36.94   28.57
  -3  -3 -10  145.92   32.69
   3   3  10  174.08   36.95
  -3  -3 -11  108.20   32.93
   3   3  11   60.06   32.86
  -3  -3 -12   80.12   40.32
   3   3  12   81.18   39.71
  -3  -3 -13  111.54   38.62
   3   3  13   88.60   44.21
  -3  -3 -14   29.27   42.76
   3   3  14   77.91   50.71
   3  -5 -13   21.17   52.21
  -3   5  13    0.03   41.77
   3  -5 -12   -3.88   44.33
  -3   5  12   84.63   39.71
   3  -5 -11    3.82   37.01
  -3   5  11   87.56   37.65
   3  -5 -10  127.15   35.81
  -3  -5  10   24.00   34.58
  -3   5  10  137.98   39.37
   3  -5  -9  144.93   31.84
  -3  -5   9   42.60   34.63
   3   5  -9   58.92   36.85
  -3   5   9  135.04   37.11
   3  -5  -8  278.81   43.83
  -3  -5   8  301.88   47.54
   3   5  -8  322.55   51.50
  -3   5   8  311.65   51.32
   3  -5  -7   91.09   30.56
  -3  -5   7  -13.27   20.32
   3   5  -7   34.56   26.47
  -3   5   7   60.89   31.33
   3  -5  -6  -12.87   29.72
  -3  -5   6   23.01   26.11
   3   5  -6   22.09   23.01
  -3   5   6  -12.32   31.60
   3  -5  -5  100.43   30.95
  -3  -5   5   47.13   19.57
   3   5  -5  111.30   24.92
  -3   5   5   37.49   30.53
  -3  -5   4   22.77   20.85
   3   5  -4   34.43   18.87
  -3   5   4  142.67   29.52
   3  -5  -3   93.61   30.19
  -3  -5   3   50.94   25.12
   3   5  -3  118.97   26.13
  -3   5   3   65.36   28.90
   3  -5  -2  246.97   40.42
  -3  -5   2  195.45   32.58
   3   5  -2  295.94   42.87
  -3   5   2  341.51   48.98
  -3  -5   1   36.46   24.22
   3   5  -1   25.33   19.36
  -3   5   1   95.45   26.45
   3  -5   0  186.82   32.72
  -3  -5   0  142.24   27.84
   3   5   0  179.88   31.29
  -3   5   0  172.80   30.73
   3  -5   1    9.04   19.73
  -3  -5  -1   46.48   22.93
   3   5   1   78.55   26.14
  -3   5  -1   10.21   18.24
   3  -5   2  610.13   78.29
  -3  -5  -2  612.54   79.06
   3   5   2  571.63   75.48
  -3   5  -2  672.68   84.63
   3  -5   3   13.91   23.49
  -3  -5  -3   45.42   24.68
   3   5   3   33.25   25.72
  -3   5  -3   22.83   22.67
  -3  -5  -4  188.66   34.12
   3   5   4  167.71   34.63
   3  -5   5   70.23   27.57
  -3  -5  -5   -5.97   23.88
   3   5   5   97.34   29.83
  -3   5  -5   61.31   37.41
   3  -5   6  173.37   37.34
  -3  -5  -6  127.93   29.41
   3   5   6  186.39   36.53
  -3   5  -6  116.28   43.60
   3  -5   7   -3.22   38.16
  -3  -5  -7    9.35   25.02
   3   5   7  -22.66   27.91
  -3   5  -7   19.25   46.73
  -3  -5  -8  437.61   60.06
   3   5   8  432.80   61.82
  -3  -5  -9   65.73   35.21
   3   5   9   -3.28   33.77
  -3  -5 -10  -30.65   41.85
   3   5  10  -47.26   37.97
  -3  -5 -11   -1.18   43.15
   3   5  11   -8.96   42.27
  -3  -5 -12   54.98   52.75
   3   5  12    5.78   42.73
   3  -7 -10  -60.63   54.21
  -3  -7  10   -2.51   29.32
   3   7 -10   17.37   39.70
  -3   7  10   -7.67   49.52
   3  -7  -9   82.62   52.39
   3   7  -9  -15.81   43.93
  -3   7   9  -52.20   48.57
   3  -7  -8  124.94   52.46
  -3  -7   8  106.33   41.28
   3   7  -8    7.27   38.48
  -3   7   8   58.39   46.87
   3  -7  -7   64.86   51.11
  -3  -7   7   87.89   42.47
   3   7  -7  126.80   37.63
  -3   7   7   10.36   42.40
   3  -7  -6   62.22   45.19
  -3  -7   6   21.48   36.46
   3   7  -6   35.79   30.60
  -3   7   6   81.14   38.30
   3  -7  -5   83.95   45.95
  -3  -7   5   68.92   41.30
   3   7  -5   73.11   33.09
  -3   7   5   88.85   42.85
   3  -7  -4  214.13   44.64
  -3  -7   4  226.59   52.38
   3   7  -4  331.89   54.39
  -3   7   4  298.48   58.13
   3  -7  -3   17.88   43.92
  -3  -7   3  100.91   47.03
   3   7  -3   48.73   40.55
  -3   7   3   -2.08   40.46
   3  -7  -2  556.06   81.99
  -3  -7   2  484.17   72.38
   3   7  -2  545.03   77.16
  -3   7   2  566.82   83.93
   3  -7  -1  433.65   70.76
  -3  -7   1  306.69   52.17
   3   7  -1  425.86   66.74
  -3   7   1  402.08   64.38
   3  -7   0  629.80   89.66
  -3  -7   0  908.05  121.02
   3   7   0  680.89   91.16
  -3   7   0  783.92  103.34
   3  -7   1   34.56   42.43
  -3  -7  -1   49.35   42.36
   3   7   1   43.60   44.36
  -3   7  -1   62.15   39.25
   3  -7   2  593.29   85.88
  -3  -7  -2  548.14   79.21
   3   7   2  670.84   94.65
  -3   7  -2  431.24   64.20
   3  -7   3    8.24   37.48
  -3  -7  -3   48.54   37.15
   3   7   3   62.85   42.09
  -3   7  -3   16.11   34.79
   3  -7   4  130.61   49.55
  -3  -7  -4  143.23   44.69
   3   7   4  213.85   45.40
  -3   7  -4  153.70   44.31
   3  -7   5   36.77   47.74
  -3  -7  -5   -1.34   40.22
   3   7   5   -0.14   35.71
  -3   7  -5  -26.95   40.36
  -3  -7  -6   20.93   47.19
   3   7   6  114.24   42.57
  -3   7  -6  117.61   50.46
   3  -7   7   57.16   43.07
  -3  -7  -7  137.37   48.84
   3   7   7   75.85   44.06
  -3   7  -7   92.23   44.50
   3  -7   8   57.73   43.63
  -3  -7  -8   39.54   48.62
   3   7   8   39.26   44.98
  -3   7  -8   47.94   49.78
   3  -7   9  -47.48   41.37
  -3  -7  -9   59.78   53.06
   3   7   9  -68.83   53.48
  -3   7  -9   11.36   51.97
   3  -9  -2   90.07   70.51
  -3  -9   2  143.66   59.19
   3   9  -2  125.10   58.92
  -3   9   2   59.95   54.16
   3  -9  -1   23.58   67.69
  -3  -9   1    6.03   51.18
   3   9  -1  -16.12   51.94
  -3   9   1   98.25   55.22
   3  -9   0   88.70   61.78
  -3  -9   0   54.79   63.57
   3   9   0  -27.98   52.88
  -3   9   0   -9.68   52.61
   3  -9   1   60.02   64.42
  -3  -9  -1  111.81   61.28
   3   9   1    9.10   50.61
  -3   9  -1  137.73   60.62
   4   0 -15   18.57   44.95
  -4   0  15  -27.41   34.59
   4   0 -14  152.42   46.73
  -4   0  14  198.71   43.18
   4   0 -13   46.49   33.81
  -4   0  13   11.15   32.00
   4   0 -12  215.97   35.71
  -4   0  12  178.75   34.41
   4   0 -11  111.03   26.25
  -4   0  11  122.04   28.08
   4   0 -10  338.54   45.30
  -4   0  10  455.58   59.57
   4   0  -9  122.47   21.33
  -4   0   9   73.55   19.45
   4   0  -8 1202.57  145.35
  -4   0   8 1093.45  132.69
   4   0  -7  114.94   17.03
  -4   0   7   79.37   15.60
   4   0  -6 8364.34 1004.43
  -4   0   6 8777.61 1053.97
   4   0  -4 9055.00 1087.08
  -4   0   4 9999.00 1200.59
   4   0  -2  240.32   29.13
  -4   0   2  263.24   31.86
   4   0  -1   66.38   11.92
  -4   0   1   64.28   10.72
   4   0   4  563.56   70.85
  -4   0  -4  463.22   57.84
   4   0   6  948.53  117.14
  -4   0  -6 1042.22  127.17
   4   0   7  100.78   25.83
  -4   0  -7   -8.61   22.45
   4   0   8  547.72   72.90
  -4   0  -8  492.94   64.23
   4   0   9   60.22   35.79
  -4   0  -9   71.73   29.35
   4   0  10  136.52   38.34
  -4   0 -10   92.04   30.49
   4   0  11   87.14   45.78
  -4   0 -11   29.91   30.36
   4   0  12  187.38   53.58
  -4   0 -12  192.62   48.36
   4   0  13  -20.07   48.25
  -4   0 -13   18.50   42.87
   4   0  14  -47.89   52.20
  -4   0 -14   35.06   47.23
   4  -2 -15   -5.95   39.87
  -4  -2  15   27.07   43.31
   4   2 -15   20.89   44.81
  -4   2  15   -0.65   42.02
   4  -2 -14  109.43   38.38
  -4  -2  14   82.41   45.52
   4   2 -14  193.33   49.28
  -4   2  14  130.44   45.20
   4  -2 -13  212.15   38.68
  -4  -2  13  123.20   45.20
   4   2 -13  204.93   48.80
  -4   2  13  220.93   44.37
   4  -2 -12   38.69   23.59
  -4  -2  12   31.66   35.17
   4   2 -12  138.77   38.34
  -4   2  12    1.80   25.18
   4  -2 -11  167.42   30.07
  -4  -2  11  165.87   37.60
   4   2 -11  124.90   35.82
  -4   2  11  224.47   36.13
   4  -2 -10   82.30   23.28
  -4  -2  10  144.08   31.45
   4   2 -10   25.32   29.88
  -4   2  10   85.48   24.26
  -4  -2   9   31.43   24.22
   4   2  -9   76.44   28.66
   4  -2  -8  495.49   62.43
  -4  -2   8  539.65   72.32
   4   2  -8  431.67   57.35
  -4   2   8  510.78   64.08
   4  -2  -7  246.69   32.27
  -4  -2   7  175.07   34.18
  -4   2   7  252.21   33.75
   4  -2  -6   67.16   13.69
  -4   2   6   62.43   14.46
   4  -2  -5  816.06   98.73
  -4   2   5  768.78   93.35
   4  -2  -4 2304.08  276.97
   4   2  -4 2114.44  254.04
  -4   2   4 2073.39  249.38
   4  -2  -3 3086.74  370.80
  -4  -2   3 3341.49  401.23
   4   2  -3 3106.55  372.92
  -4   2   3 2881.52  346.18
   4  -2  -2  149.03   19.09
  -4  -2   2  101.94   12.85
  -4   2   2  139.04   18.03
   4  -2  -1  303.72   37.15
  -4  -2   1  280.51   34.09
   4   2  -1  265.93   32.31
  -4   2   1  250.94   30.87
   4  -2   0 4343.51  521.82
  -4  -2   0 3794.38  455.58
   4   2   0 3620.30  434.78
  -4   2   0 4326.53  519.69
   4  -2   1 3996.76  480.20
  -4  -2  -1 3385.36  406.61
   4   2   1 3645.78  437.89
  -4   2  -1 3204.21  385.10
   4  -2   2 3139.11  377.74
  -4  -2  -2 3318.85  398.69
   4   2   2 3501.42  420.62
  -4   2  -2 4561.47  548.71
  -4  -2  -3  137.60   18.70
   4   2   3  122.88   18.13
  -4  -2  -4   11.55   11.59
   4   2   4   20.73   11.14
  -4  -2  -5  259.42   33.51
   4   2   5  243.57   33.44
  -4  -2  -6  299.33   39.39
   4   2   6  423.17   54.74
  -4  -2  -7  215.97   30.12
   4   2   7  208.61   32.98
  -4  -2  -8  140.61   26.24
   4   2   8  101.25   29.88
  -4  -2  -9  305.99   45.30
   4   2   9  344.63   52.68
  -4  -2 -10   34.80   30.47
   4   2  10   51.22   33.98
  -4  -2 -11   11.25   27.53
   4   2  11   35.38   39.51
   4  -2  12   69.12   51.66
  -4  -2 -12   31.67   32.89
   4   2  12   81.18   48.63
   4  -2  13    8.07   52.10
  -4  -2 -13   47.58   42.63
   4   2  13   96.81   51.96
  -4   2 -13  -46.20   48.66
   4  -2  14   -6.29   50.07
  -4  -2 -14   51.18   44.27
   4   2  14  -62.41   52.56
  -4   2 -14  -18.85   53.04
   4  -4 -14   54.35   50.75
  -4   4  14  -18.77   40.60
   4  -4 -13  135.46   46.15
  -4   4  13   77.39   37.70
   4  -4 -12  145.78   39.83
  -4   4  12  141.38   39.12
   4  -4 -11   89.98   31.04
  -4   4  11  141.96   35.34
   4  -4 -10  151.43   32.93
  -4   4  10  108.04   33.41
   4  -4  -9  166.15   34.28
  -4   4   9  182.29   36.33
   4  -4  -8   49.56   28.59
  -4  -4   8  134.47   33.23
   4   4  -8   92.90   32.76
  -4   4   8   62.27   29.47
   4  -4  -7   77.91   26.81
  -4  -4   7  132.28   24.31
   4   4  -7   15.36   22.14
  -4   4   7  109.19   32.49
   4  -4  -6   27.80   24.87
  -4   4   6   62.24   29.40
   4  -4  -5   65.78   23.07
  -4  -4   5   24.33   15.79
   4   4  -5   72.43   15.20
  -4   4   5   19.40   23.93
   4  -4  -4 1091.04  133.21
  -4  -4   4 1190.40  144.22
   4   4  -4 1287.48  155.39
  -4   4   4 1270.36  155.11
   4  -4  -3  735.67   91.14
   4   4  -3  568.80   70.03
  -4   4   3  762.55   93.75
   4  -4  -2  651.60   80.63
  -4  -4   2  567.38   69.96
   4   4  -2  626.12   77.09
  -4   4   2  627.96   77.44
   4  -4  -1   21.64   14.01
   4   4  -1   79.96   17.62
  -4   4   1   75.42   15.23
   4  -4   0  363.16   45.81
  -4  -4   0  307.12   38.95
   4   4   0  371.23   46.92
  -4   4   0  299.33   38.51
   4  -4   1 4326.53  520.12
  -4  -4  -1 4261.43  512.33
   4   4   1 4306.71  517.71
  -4   4  -1 3597.65  432.66
   4  -4   3  780.81   96.89
  -4  -4  -3  736.94   91.03
   4   4   3  712.74   88.09
  -4   4  -3  721.94   91.98
   4  -4   4  755.91   96.59
  -4  -4  -4  555.92   69.93
   4   4   4  499.88   64.44
  -4   4  -4  581.68   78.66
   4  -4   5   20.31   29.23
  -4  -4  -5   42.05   20.73
   4   4   5   65.63   26.58
  -4   4  -5   53.78   36.66
  -4  -4  -6  730.01   91.74
   4   4   6  778.40   98.60
  -4  -4  -7  264.23   40.76
   4   4   7  258.14   42.59
  -4  -4  -8  472.14   62.32
   4   4   8  657.96   85.36
  -4  -4  -9  193.19   35.59
   4   4   9  259.28   45.81
  -4  -4 -10   51.62   31.76
   4   4  10   51.32   35.71
  -4  -4 -11   77.78   39.08
   4   4  11  120.58   40.86
  -4  -4 -12   35.42   50.75
   4   4  12  112.49   43.83
  -4  -4 -13   99.42   53.61
   4   4  13   90.97   47.96
   4  -6 -12   65.47   52.07
  -4  -6  12   45.95   33.98
  -4   6  12  -27.00   46.92
   4  -6 -11  -69.12   46.85
  -4  -6  11  -15.38   30.41
   4   6 -11   47.03   40.43
  -4   6  11  -47.60   44.54
   4  -6 -10  -42.64   42.57
  -4  -6  10  -51.83   30.73
   4   6 -10   29.75   38.09
  -4   6  10   38.50   39.05
   4  -6  -9   24.88   38.54
  -4  -6   9   53.12   31.26
   4   6  -9   22.22   30.97
  -4   6   9   10.78   39.67
   4  -6  -8    1.67   37.46
  -4  -6   8  116.03   37.59
  -4   6   8   55.27   37.59
   4  -6  -7   -8.57   36.00
  -4  -6   7   39.02   31.90
   4   6  -7   24.97   27.00
  -4   6   7   47.00   39.39
   4  -6  -6  491.10   68.29
  -4  -6   6  559.03   75.01
   4   6  -6  456.14   60.87
  -4   6   6  544.04   76.11
   4  -6  -5  302.59   48.95
  -4  -6   5  255.45   44.34
   4   6  -5  251.64   40.25
  -4   6   5  224.04   39.51
   4  -6  -4   26.72   37.56
  -4  -6   4   16.49   29.86
   4   6  -4  -16.06   29.38
  -4   6   4   32.31   33.33
   4  -6  -3  233.95   47.95
  -4  -6   3  197.72   39.76
   4   6  -3  128.43   34.90
  -4   6   3  224.33   43.89
   4  -6  -2  310.80   53.30
  -4  -6   2  309.24   47.20
   4   6  -2  314.90   47.84
  -4   6   2  386.51   59.58
   4  -6  -1  893.61  114.16
  -4  -6   1 1076.89  135.29
   4   6  -1  978.53  123.20
  -4   6   1  979.66  123.59
   4  -6   0  849.74  107.85
  -4  -6   0  675.23   88.91
   4   6   0  872.10  112.23
  -4   6   0  790.01  100.06
   4  -6   1  347.74   52.04
  -4  -6  -1  430.82   63.87
   4   6   1  280.22   48.01
  -4   6  -1  404.63   57.32
   4  -6   2   28.79   35.06
  -4  -6  -2   48.54   29.99
   4   6   2  -11.53   36.74
  -4   6  -2   41.55   27.24
   4  -6   3   39.16   33.71
  -4  -6  -3   72.73   32.95
   4   6   3   15.24   27.77
  -4   6  -3   76.98   33.44
   4  -6   4  193.47   44.03
  -4  -6  -4   52.41   29.82
   4   6   4   43.12   29.23
   4  -6   5  239.47   43.25
  -4  -6  -5  240.60   41.52
   4   6   5  193.47   40.66
  -4   6  -5  214.70   47.14
   4  -6   6  135.72   38.40
  -4  -6  -6   91.65   31.90
   4   6   6  131.16   34.19
  -4   6  -6  178.47   53.03
   4  -6   7   -7.13   43.90
  -4  -6  -7   44.26   32.27
   4   6   7   85.47   35.93
  -4   6  -7   51.50   45.94
   4  -6   8   57.79   38.47
  -4  -6  -8   90.99   44.47
   4   6   8  113.51   40.18
  -4   6  -8   14.52   52.01
   4  -6   9   18.98   49.48
  -4  -6  -9  235.08   58.83
   4   6   9  185.97   47.40
  -4   6  -9  145.50   58.42
   4  -6  10   48.54   46.62
  -4  -6 -10   41.79   54.04
   4   6  10   22.94   45.25
  -4  -6 -11   41.31   51.67
   4   6  11    3.97   50.14
   4  -8  -7  136.90   62.57
  -4  -8   7   -0.94   40.52
   4   8  -7   69.83   40.11
  -4   8   7  120.22   52.83
   4  -8  -6   24.95   58.81
  -4  -8   6   76.65   46.14
   4   8  -6   57.90   36.16
  -4   8   6   17.38   41.07
   4  -8  -5  189.51   53.82
  -4  -8   5  211.73   60.12
   4   8  -5  226.31   49.66
  -4   8   5  118.98   52.38
   4  -8  -4  -15.02   55.25
  -4  -8   4   58.03   48.46
   4   8  -4  -19.91   38.89
  -4   8   4   65.36   46.55
   4  -8  -3   45.47   54.22
  -4  -8   3  186.67   55.83
   4   8  -3   96.59   41.52
  -4   8   3   11.91   47.82
   4  -8  -2   16.56   54.21
  -4  -8   2   -5.30   43.79
   4   8  -2   43.01   41.74
  -4   8   2    3.05   46.62
   4  -8  -1   40.97   49.90
  -4  -8   1   91.00   52.25
   4   8  -1   58.04   41.27
  -4   8   1   31.60   44.89
   4  -8   0   60.67   47.91
  -4  -8   0   88.29   52.39
   4   8   0   54.74   43.97
  -4   8   0   56.50   44.17
   4  -8   1  119.31   53.06
  -4  -8  -1  175.21   57.50
   4   8   1  103.33   46.78
  -4   8  -1   38.00   43.22
   4  -8   2  -40.56   51.79
  -4  -8  -2   12.56   55.52
   4   8   2    2.14   45.33
  -4   8  -2   18.64   46.72
   4  -8   3  166.86   55.80
  -4  -8  -3  174.93   58.21
   4   8   3  147.34   58.30
  -4   8  -3  277.11   54.77
   4  -8   4   61.42   46.73
  -4  -8  -4  -19.14   50.92
   4   8   4  -16.62   45.69
  -4   8  -4   59.87   46.89
   4  -8   5   40.85   50.03
  -4  -8  -5    2.51   55.79
   4   8   5   72.94   53.74
  -4   8  -5   23.92   46.29
   4  -8   6   59.44   56.60
  -4  -8  -6   25.43   56.70
   4   8   6   15.85   50.29
   5  -1 -15   66.19   38.11
  -5  -1  15   74.56   44.82
   5   1 -15    6.17   41.04
  -5   1  15  112.35   44.67
   5  -1 -14  160.77   41.27
  -5  -1  14  206.92   48.54
   5   1 -14  226.87   50.38
  -5   1  14  193.33   44.69
   5  -1 -13  211.44   40.69
  -5  -1  13  127.59   36.05
   5   1 -13   86.23   36.20
   5  -1 -12   52.37   23.97
  -5  -1  12   47.44   31.43
   5   1 -12   42.33   33.03
  -5   1  12   -1.21   24.85
   5  -1 -11  414.82   54.33
  -5  -1  11  461.10   62.48
   5   1 -11  386.65   54.21
  -5   1  11  520.69   67.89
   5  -1 -10  137.13   26.99
  -5  -1  10  269.47   38.84
   5   1 -10  192.48   31.04
  -5   1  10  218.52   34.97
   5  -1  -9  137.88   24.82
   5   1  -9  165.30   25.01
  -5   1   9   74.32   19.56
   5  -1  -8  360.33   45.70
  -5  -1   8  512.76   63.35
   5   1  -8  305.70   38.55
  -5   1   8  350.85   44.44
   5  -1  -7 3583.51  430.67
  -5  -1   7 2759.81  331.75
   5   1  -7 2689.04  323.11
  -5   1   7 3342.91  401.94
   5  -1  -6 1306.59  157.38
  -5  -1   6 1442.18  173.51
   5   1  -6 1254.37  150.87
  -5   1   6 1355.85  163.46
   5  -1  -5  286.74   35.31
  -5  -1   5  198.99   24.40
   5   1  -5  190.50   23.37
  -5   1   5  174.79   22.72
   5  -1  -4 2071.97  248.95
  -5  -1   4 2357.87  283.06
   5   1  -4 2608.37  313.20
  -5   1   4 2284.27  274.56
   5  -1  -3   46.12    7.34
  -5   1   3   32.76    6.42
   5  -1  -2   81.41   11.47
  -5   1   2   74.36   10.94
   5  -1  -1  708.07   85.33
  -5  -1   1  772.18   92.98
   5   1  -1  685.42   82.62
  -5   1   1  701.56   84.56
   5  -1   0  341.94   42.42
  -5  -1   0  471.43   57.01
   5   1   0  447.80   54.21
  -5   1   0  445.11   54.76
  -5  -1  -1 6350.39  762.55
   5   1   1 5263.45  631.79
  -5  -1  -2 1871.00  225.03
   5   1   2 2064.91  248.10
  -5  -1  -3   51.87   10.21
   5   1   3   26.95   11.98
  -5  -1  -5  297.78   38.65
   5   1   5  309.24   41.96
  -5  -1  -6  124.05   20.76
   5   1   6  116.08   23.79
  -5  -1  -7  133.25   25.43
   5   1   7   94.03   25.11
   5  -1   8  -19.08   42.52
  -5  -1  -8   18.72   25.43
   5   1   8   10.58   28.89
  -5   1  -8   18.82   35.21
   5  -1   9   -8.83   46.53
  -5  -1  -9   26.37   24.27
   5   1   9   25.26   30.15
  -5   1  -9  142.95   39.23
   5  -1  10   44.99   49.21
  -5  -1 -10   58.11   28.01
   5   1  10   63.93   37.32
  -5   1 -10   41.71   44.06
   5  -1  11   66.89   49.97
  -5  -1 -11   65.61   29.66
   5   1  11   93.20   41.43
  -5   1 -11  138.60   47.89
   5  -1  12  -21.92   54.57
  -5  -1 -12    3.26   33.22
   5   1  12    2.11   41.04
  -5   1 -12  -18.40   47.65
   5  -1  13  -19.84   57.97
  -5  -1 -13   61.42   45.47
   5   1  13  106.63   52.96
  -5   1 -13   21.60   51.23
   5  -1  14   45.29   53.33
  -5  -1 -14    9.90   48.40
   5   1  14  -28.01   54.56
  -5   1 -14   17.46   55.32
   5  -3 -15   58.97   47.82
  -5  -3  15    6.84   34.46
   5   3 -15   25.05   47.72
  -5   3  15   24.44   42.60
   5  -3 -14   80.20   40.77
  -5  -3  14   27.33   39.12
   5   3 -14   62.30   46.14
  -5   3  14   61.51   41.27
   5  -3 -13    4.55   32.38
  -5  -3  13   17.97   37.90
   5   3 -13   16.93   40.34
  -5   3  13   32.78   34.24
   5  -3 -12  121.82   30.40
  -5  -3  12   15.98   38.31
   5   3 -12    6.67   35.03
  -5   3  12  110.05   31.38
   5  -3 -11   50.07   25.18
  -5  -3  11   20.95   33.37
  -5   3  11   62.17   27.10
   5  -3 -10   23.95   24.94
  -5   3  10   -4.98   23.79
   5  -3  -9   47.31   25.66
  -5   3   9   -4.03   23.00
   5  -3  -8  164.74   29.52
  -5   3   8   87.65   26.81
   5  -3  -7  139.52   25.62
  -5   3   7  182.15   31.87
   5  -3  -6  456.28   57.74
  -5  -3   6  496.06   61.18
   5   3  -6  490.40   60.74
  -5   3   6  461.80   59.24
   5  -3  -5   44.14   15.60
  -5  -3   5   57.53   11.01
  -5   3   5   71.22   17.92
   5  -3  -4  483.60   60.38
  -5   3   4  395.57   49.90
   5  -3  -3   90.10   17.10
  -5  -3   3  106.64   15.14
   5   3  -3  134.61   18.16
  -5   3   3   72.29   15.54
   5  -3  -2  492.24   60.39
  -5  -3   2  469.87   57.29
   5   3  -2  492.94   60.09
  -5   3   2  486.29   59.61
   5  -3  -1 1728.07  207.91
  -5  -3   1 1586.53  190.92
   5   3  -1 1592.20  191.63
  -5   3   1 1746.47  210.17
   5  -3   0 3257.99  391.61
  -5  -3   0 2806.51  337.27
   5   3   0 2517.79  302.73
  -5   3   0 3686.82  443.13
   5  -3   1   17.83   13.93
  -5  -3  -1   37.39   10.30
   5   3   1   36.00   10.75
   5  -3   2 2490.90  300.04
  -5  -3  -2 2244.65  270.17
   5   3   2 2176.71  261.97
  -5   3  -2 2295.59  277.25
   5  -3   3 7233.53  869.55
  -5  -3  -3 4943.60  594.14
   5   3   3 4819.05  579.27
  -5   3  -3 6173.48  743.17
   5  -3   4 1991.31  246.97
  -5  -3  -4 2212.09  266.49
   5   3   4 2253.14  271.73
  -5   3  -4 2035.18  254.32
  -5  -3  -5  196.02   29.64
   5   3   5  153.13   27.64
  -5  -3  -6  200.69   30.88
   5   3   6  213.57   35.14
  -5  -3  -7  890.92  110.15
   5   3   7  818.74  103.87
  -5  -3  -8  250.65   36.88
   5   3   8  419.78   59.63
  -5  -3  -9   28.94   24.60
   5   3   9   -3.00   29.93
  -5  -3 -10   58.28   32.58
   5   3  10    7.39   28.69
  -5  -3 -11   58.03   34.93
   5   3  11   60.43   35.74
  -5  -3 -12  176.48   49.63
   5   3  12   48.05   41.03
  -5  -3 -13   37.02   45.16
   5   3  13   62.19   47.72
   5  -5 -13   67.96   52.21
  -5   5  13   38.00   40.65
   5  -5 -12   -0.77   44.07
  -5   5  12  101.02   40.07
   5  -5 -11   -5.36   37.31
  -5   5  11   50.89   36.50
   5  -5 -10   64.04   33.09
  -5  -5  10   28.70   32.18
   5   5 -10   89.42   33.29
  -5   5  10   15.85   36.70
   5  -5  -9   53.87   31.58
  -5  -5   9   17.05   29.14
   5   5  -9   28.69   31.41
  -5   5   9   69.97   37.94
   5  -5  -8   63.19   30.09
  -5  -5   8    9.25   20.62
   5   5  -8   78.18   23.39
  -5   5   8   55.71   32.48
   5  -5  -7   91.74   32.69
  -5  -5   7   58.93   27.37
   5   5  -7   79.19   22.02
  -5   5   7  115.45   34.87
   5  -5  -6  125.71   33.78
  -5  -5   6    8.16   18.48
   5   5  -6   24.41   19.42
  -5   5   6   25.70   36.08
   5  -5  -5   60.12   28.35
  -5  -5   5   45.71   21.68
   5   5  -5   30.34   19.76
  -5   5   5   13.44   32.49
   5  -5  -4  140.80   33.66
  -5  -5   4  133.72   29.52
   5   5  -4   54.64   23.86
  -5   5   4  136.99   35.18
   5  -5  -3   83.64   30.16
  -5  -5   3  126.70   26.18
   5   5  -3  132.32   27.41
  -5   5   3   90.90   30.03
   5  -5  -2  109.42   29.79
  -5  -5   2    4.88   24.39
   5   5  -2    4.34   22.19
  -5   5   2   54.13   24.99
   5  -5  -1  330.90   46.21
  -5  -5   1  360.89   49.00
   5   5  -1  303.01   44.23
  -5   5   1  370.66   50.14
   5  -5   0  -32.18   20.88
  -5  -5   0   54.79   22.01
   5   5   0   39.44   21.30
  -5   5   0   22.33   20.80
   5  -5   1   78.89   24.89
  -5  -5  -1  114.77   28.73
   5   5   1  143.23   32.65
  -5   5  -1  104.36   24.88
   5  -5   2  826.39  103.42
  -5  -5  -2  838.14  105.09
   5   5   2  805.30  102.17
  -5   5  -2 1071.08  131.85
  -5  -5  -3  373.63   53.64
   5   5   3  331.46   47.71
  -5   5  -3  424.16   59.13
   5  -5   4   35.25   28.94
  -5  -5  -4   70.23   27.16
   5   5   4   67.01   28.93
  -5   5  -4   26.82   30.61
   5  -5   5  155.96   38.28
  -5  -5  -5  130.97   29.20
   5   5   5  148.89   33.20
  -5   5  -5   65.99   41.93
   5  -5   6  275.55   51.37
  -5  -5  -6  310.09   45.01
   5   5   6  332.17   51.15
  -5   5  -6  243.29   63.04
  -5  -5  -7  595.13   77.03
   5   5   7  629.24   83.12
   5  -5   8  134.23   54.50
  -5  -5  -8  104.41   31.53
   5   5   8  113.76   34.21
  -5  -5  -9   65.51   35.00
   5   5   9  102.51   38.64
  -5  -5 -10  106.26   47.81
   5   5  10  130.96   44.84
  -5  -5 -11  105.55   49.65
   5   5  11   43.70   44.84
  -5  -5 -12   53.48   54.50
   5   5  12   77.19   48.69
   5  -7 -10   18.94   54.12
   5   7 -10  -16.53   36.47
  -5   7  10   78.19   53.13
   5  -7  -9  105.37   54.80
  -5  -7   9   80.47   36.29
  -5   7   9  -33.70   47.40
   5  -7  -8   72.93   51.22
  -5  -7   8   75.55   36.68
   5   7  -8  141.82   39.71
  -5   7   8  105.91   48.28
   5  -7  -7   41.26   44.38
  -5  -7   7   24.75   34.07
   5   7  -7   35.24   31.36
  -5   7   7   50.92   43.25
   5  -7  -6  254.04   58.86
  -5  -7   6  237.49   47.14
   5   7  -6  210.17   39.50
  -5   7   6  168.70   42.32
   5  -7  -5   23.25   53.31
  -5  -7   5   19.12   41.48
   5   7  -5   -4.40   33.57
  -5   7   5   15.37   39.94
   5  -7  -4  110.87   49.08
  -5  -7   4   95.55   44.40
   5   7  -4  105.40   39.85
  -5   7   4   80.28   40.39
   5  -7  -3  261.54   55.37
  -5  -7   3  305.70   55.20
   5   7  -3  165.16   45.71
  -5   7   3  161.20   46.12
   5  -7  -2   53.51   44.11
  -5  -7   2   71.67   38.91
   5   7  -2   44.62   34.02
  -5   7   2   71.44   41.64
   5  -7  -1  145.50   46.82
  -5  -7   1  110.73   49.10
   5   7  -1  121.15   39.68
  -5   7   1  114.89   41.09
   5  -7   0  108.81   43.89
  -5  -7   0  185.12   47.47
   5   7   0  161.34   46.15
  -5   7   0   58.69   37.12
   5  -7   1  370.09   62.78
  -5  -7  -1  278.10   51.47
   5   7   1  311.22   58.00
  -5   7  -1  372.92   58.62
   5  -7   2  157.09   46.25
  -5  -7  -2   91.23   35.69
   5   7   2  123.44   44.16
  -5   7  -2  183.99   47.53
   5  -7   3   72.15   47.58
  -5  -7  -3   62.06   39.03
   5   7   3   57.98   36.17
  -5   7  -3   46.92   43.01
   5  -7   4   17.03   47.91
  -5  -7  -4    0.00   36.97
   5   7   4    4.82   38.91
  -5   7  -4   50.54   43.75
  -5  -7  -5   37.73   38.26
   5   7   5   72.21   39.19
  -5   7  -5  100.56   45.33
   5  -7   6   81.11   41.58
  -5  -7  -6   37.22   43.70
   5   7   6  126.57   42.46
  -5   7  -6   44.04   54.70
   5  -7   7   56.77   46.19
  -5  -7  -7   34.84   48.56
   5   7   7   38.67   43.24
  -5   7  -7    3.30   47.44
   5  -7   8   37.00   42.60
  -5  -7  -8   31.45   50.37
   5   7   8   42.02   47.71
  -5   7  -8   61.13   48.19
   5  -7   9  -48.98   44.03
  -5  -7  -9  -39.66   52.51
   5   7   9   -9.23   50.21
  -5   7  -9   49.79   60.22
   5  -9  -2   36.97   71.29
  -5  -9   2   45.81   59.50
   5   9  -2    1.27   53.17
  -5   9   2  -17.82   53.17
   5  -9  -1    6.49   66.67
  -5  -9   1   16.42   58.07
   5   9  -1    0.36   53.78
  -5   9   1  113.52   56.61
   5  -9   0  134.33   61.47
  -5  -9   0   -9.69   62.06
   5   9   0   62.68   60.79
  -5   9   0  102.20   52.96
   6   0 -16   37.80   41.41
  -6   0  16   81.86   40.00
   6   0 -15   -4.71   41.02
  -6   0  15   27.74   38.41
   6   0 -14  131.34   38.28
  -6   0  14  126.32   36.03
   6   0 -13   79.85   30.60
  -6   0  13  102.24   30.19
   6   0 -12  190.50   36.32
  -6   0  12  184.27   32.98
   6   0 -11   31.32   22.93
  -6   0  11  100.10   25.09
   6   0 -10  413.12   52.99
  -6   0  10  380.29   50.81
   6   0  -9   46.35   16.29
  -6   0   9    3.97   16.16
   6   0  -8 3817.03  458.69
  -6   0   8 4020.83  483.32
   6   0  -7    7.56    9.99
  -6   0   7   37.60   12.07
   6   0  -6 2088.96  251.08
  -6   0   6 2093.21  251.64
   6   0  -5   92.97   12.45
  -6   0   5  114.68   15.23
   6   0  -4   89.66   11.62
  -6   0   4   82.99   11.20
   6   0   4  148.75   30.06
  -6   0  -4  246.97   33.87
   6   0   5   18.84   31.29
  -6   0  -5   73.44   21.55
   6   0   6  161.62   38.54
  -6   0  -6  255.17   41.86
   6   0   7   38.86   39.61
  -6   0  -7   32.20   32.71
   6   0   8  121.21   42.66
  -6   0  -8  133.63   34.00
   6   0   9   -8.28   38.71
  -6   0  -9  -15.33   31.91
   6   0  10   34.94   43.21
  -6   0 -10   51.77   29.06
   6   0  11  -15.65   44.64
  -6   0 -11   24.00   30.90
   6   0  12   35.30   50.40
  -6   0 -12  -15.30   44.64
   6   0  13   36.12   52.22
  -6   0 -13   -3.19   47.86
   6   0  14   31.99   53.82
  -6   0 -14   80.76   48.84
   6  -2 -15   70.51   42.90
  -6  -2  15   20.80   39.73
   6   2 -15    6.07   43.19
  -6   2  15   25.86   39.81
   6  -2 -14   60.72   36.49
  -6  -2  14  -12.20   36.95
   6   2 -14  -13.57   39.29
  -6   2  14   78.02   39.42
   6  -2 -13   92.60   29.18
  -6  -2  13   92.23   36.46
   6   2 -13   39.36   37.19
  -6   2  13  142.24   34.45
   6  -2 -12  123.26   26.71
  -6  -2  12   97.92   31.36
   6   2 -12  218.80   41.02
  -6   2  12  146.35   30.02
   6  -2 -11  800.91   98.91
  -6  -2  11  878.32  110.03
   6   2 -11 1077.03  133.79
  -6   2  11  880.16  109.36
   6  -2 -10   21.75   19.40
  -6  -2  10   37.01   23.96
   6   2 -10   30.61   24.87
  -6   2  10   10.23   21.61
   6  -2  -9  529.60   67.61
  -6  -2   9  537.67   68.08
   6   2  -9  493.65   63.28
  -6   2   9  471.99   61.18
   6  -2  -8  405.76   52.01
  -6  -2   8  515.87   64.35
   6   2  -8  465.20   58.03
  -6   2   8  525.92   65.91
   6  -2  -7 1413.59  170.82
  -6  -2   7 1031.89  124.87
   6   2  -7  978.81  118.11
  -6   2   7 1338.44  162.19
   6  -2  -6  493.08   60.60
  -6  -2   6  445.68   54.62
   6   2  -6  477.66   58.90
  -6   2   6  544.89   67.03
   6  -2  -5   18.26   10.88
  -6   2   5   22.05   11.72
   6  -2  -4  260.83   32.95
  -6  -2   4  353.68   42.61
   6   2  -4  316.18   38.13
   6  -2  -3 1425.19  171.53
  -6  -2   3 1636.07  196.58
   6   2  -3 1200.87  144.36
  -6   2   3 1575.21  189.65
   6  -2  -2 3038.62  365.00
  -6  -2   2 2420.14  290.70
   6   2  -2 3154.68  378.87
  -6   2   2 2972.11  357.07
   6  -2  -1 1442.18  173.65
  -6  -2   1 1580.87  189.93
   6   2  -1 1725.24  207.34
  -6   2   1 2265.88  272.44
   6  -2   0 2178.12  261.97
  -6  -2   0 2294.18  275.70
   6   2   0 2526.29  303.58
  -6   2   0 2267.29  272.72
   6  -2   1 1664.38  200.69
  -6  -2  -1 1919.13  230.69
   6   2   1 1527.10  183.56
  -6   2  -1 2182.37  262.96
   6  -2   2 1705.42  207.91
  -6  -2  -2 1953.10  234.80
   6   2   2 1834.21  220.65
  -6  -2  -3  262.81   33.34
   6   2   3  210.74   28.02
  -6  -2  -4  123.06   19.88
   6   2   4  197.29   27.46
  -6  -2  -5  247.11   32.79
   6   2   5  323.54   42.47
  -6  -2  -6  223.62   30.97
   6   2   6  217.25   32.65
  -6  -2  -7  176.06   29.21
   6   2   7  191.91   34.96
  -6  -2  -8  183.84   33.44
   6   2   8  129.19   34.76
  -6  -2  -9  673.11   86.54
   6   2   9  647.36   87.29
  -6  -2 -10  154.83   36.19
   6   2  10  101.01   43.29
  -6  -2 -11  130.49   35.14
   6   2  11   71.59   45.13
  -6  -2 -12   16.80   36.49
   6   2  12   29.38   52.71
   6  -2  13  -20.13   52.72
  -6  -2 -13  128.72   49.28
   6   2  13  109.94   57.84
   6  -2  14    0.32   57.59
  -6  -2 -14   66.94   54.08
   6   2  14   70.81   58.51
  -6   2 -14  -26.17   55.34
   6  -4 -14  135.04   49.82
  -6   4  14   72.82   41.95
   6  -4 -13   36.91   38.45
  -6   4  13  -19.73   36.91
   6  -4 -12    6.04   33.16
  -6   4  12    7.36   33.58
   6  -4 -11  543.33   73.50
  -6   4  11  566.11   77.32
   6  -4 -10   40.62   30.84
  -6   4  10   44.24   32.08
   6  -4  -9  354.52   53.23
  -6   4   9  270.17   46.41
   6  -4  -8  261.54   43.12
  -6  -4   8  336.28   44.98
   6   4  -8  339.81   46.39
  -6   4   8  322.55   51.18
   6  -4  -7  125.99   30.24
   6   4  -7  195.45   28.09
  -6   4   7  192.05   38.89
   6  -4  -6  100.41   25.09
  -6  -4   6   99.59   17.93
   6   4  -6  154.40   22.77
  -6   4   6  106.09   29.34
   6  -4  -5  150.03   29.83
  -6  -4   5  112.36   20.90
   6   4  -5  124.97   20.34
  -6   4   5  117.82   29.85
   6  -4  -4  213.71   33.33
  -6  -4   4  295.09   38.92
   6   4  -4  248.39   32.69
  -6   4   4  255.17   38.01
   6  -4  -3  159.78   27.29
  -6  -4   3  139.23   22.83
   6   4  -3  104.12   19.50
  -6   4   3  153.84   23.96
   6  -4  -2  130.32   22.67
  -6  -4   2  121.38   20.10
   6   4  -2   89.26   17.25
  -6   4   2   52.71   15.78
   6  -4  -1 1600.69  193.33
  -6  -4   1 1460.58  176.20
   6   4  -1 1593.61  192.34
  -6   4   1 1675.70  202.10
   6  -4   0 1224.22  148.47
  -6  -4   0 1043.92  126.29
   6   4   0 1079.29  130.99
  -6   4   0 1218.56  147.62
   6  -4   1 1422.36  172.24
  -6  -4  -1 1626.17  196.16
   6   4   1 1400.42  169.27
   6  -4   2 1055.24  128.99
  -6  -4  -2  979.66  119.32
   6   4   2 1072.36  130.36
  -6   4  -2  820.30  102.14
   6  -4   3  589.32   75.87
  -6  -4  -3  462.94   59.07
   6   4   3  631.36   79.36
  -6   4  -3  610.27   82.30
   6  -4   4 1202.71  149.32
  -6  -4  -4 1115.39  136.22
   6   4   4 1210.92  148.33
  -6   4  -4 1100.38  138.77
   6  -4   5  118.08   47.43
  -6  -4  -5  105.34   25.38
   6   4   5  125.96   29.68
  -6   4  -5   29.78   47.41
  -6  -4  -6  193.04   34.60
   6   4   6  207.76   37.76
  -6  -4  -7  122.81   29.72
   6   4   7  139.49   33.33
  -6  -4  -8   87.76   26.72
   6   4   8   59.22   29.51
  -6  -4  -9  690.94   89.98
   6   4   9  699.29   92.56
  -6  -4 -10    2.27   35.28
   6   4  10   43.49   38.72
  -6  -4 -11  124.22   42.01
   6   4  11  193.47   47.19
  -6  -4 -12   77.16   41.64
   6   4  12  168.70   51.52
  -6  -4 -13  140.16   49.28
   6   4  13   63.48   55.05
   6  -6 -12   65.02   52.65
  -6  -6  12   35.98   32.38
   6   6 -12   26.41   37.43
  -6   6  12   30.12   46.69
   6  -6 -11   72.66   48.05
  -6  -6  11   17.08   27.02
   6   6 -11   94.58   36.84
  -6   6  11   53.63   46.55
   6  -6 -10  -30.85   42.94
  -6  -6  10  -81.59   28.84
   6   6 -10   16.59   28.84
  -6   6  10   57.40   40.82
   6  -6  -9   14.29   41.62
  -6  -6   9  124.69   34.58
   6   6  -9   13.72   26.44
  -6   6   9   31.41   38.98
   6  -6  -8   38.96   38.59
  -6  -6   8   66.52   33.97
   6   6  -8   99.71   27.40
  -6   6   8  134.89   42.81
   6  -6  -7  276.40   49.99
  -6  -6   7  358.06   54.15
   6   6  -7  393.59   54.26
  -6   6   7  250.65   43.66
   6  -6  -6   97.90   32.11
  -6  -6   6  140.78   35.14
   6   6  -6   62.34   26.65
  -6   6   6  112.90   38.10
   6  -6  -5   67.44   35.45
  -6  -6   5   47.62   32.38
   6   6  -5  145.92   35.33
  -6   6   5  108.45   37.55
   6  -6  -4   70.33   39.12
  -6  -6   4  131.50   31.07
   6   6  -4   67.57   31.50
  -6   6   4   71.71   34.22
   6  -6  -3  427.84   65.50
  -6  -6   3  426.14   60.18
   6   6  -3  442.56   62.99
  -6   6   3  454.45   65.43
   6  -6  -2   59.47   34.80
  -6  -6   2   61.13   33.23
   6   6  -2   91.55   31.38
  -6   6   2   92.87   33.43
   6  -6  -1  506.39   69.15
  -6  -6   1  572.90   77.42
   6   6  -1  516.58   70.41
  -6   6   1  602.49   79.78
   6  -6   0  414.96   59.58
  -6  -6   0  424.87   59.85
   6   6   0  441.86   63.66
  -6   6   0  303.58   47.38
   6  -6   1   61.49   33.26
  -6  -6  -1    1.83   29.25
   6   6   1   -8.82   29.30
  -6   6  -1   67.52   31.80
   6  -6   2  110.90   38.65
  -6  -6  -2   36.66   29.03
   6   6   2   22.40   30.51
  -6   6  -2   53.96   34.49
  -6  -6  -3    9.00   27.44
   6   6   3  -16.98   27.00
   6  -6   4   72.79   32.58
  -6  -6  -4   36.47   29.69
   6   6   4   70.40   30.43
  -6   6  -4   85.40   43.12
   6  -6   5   41.99   33.88
  -6  -6  -5   39.06   28.93
   6   6   5    9.17   29.76
  -6   6  -5   46.11   45.40
   6  -6   6   41.84   41.82
  -6  -6  -6   89.66   35.91
   6   6   6  102.67   33.06
  -6   6  -6   23.06   59.30
   6  -6   7   24.87   48.78
  -6  -6  -7   84.65   36.66
   6   6   7  -12.90   36.12
  -6   6  -7  -38.72   56.09
   6  -6   8   80.43   49.85
  -6  -6  -8   81.93   48.18
   6   6   8   -1.47   41.52
  -6   6  -8  -17.30   53.60
   6  -6   9  -13.65   55.39
  -6  -6  -9  -27.03   45.78
   6   6   9   55.96   45.36
  -6   6  -9   77.03   52.75
   6  -6  10   44.71   46.45
  -6  -6 -10   23.96   51.88
   6   6  10   31.90   47.20
   6  -8  -7   88.00   61.15
  -6  -8   7  -55.82   44.30
   6   8  -7   31.48   35.16
  -6   8   7   52.07   50.82
   6  -8  -6   64.45   59.78
  -6  -8   6   49.28   46.85
   6   8  -6   77.63   38.50
  -6   8   6   87.24   54.43
   6  -8  -5  112.52   63.08
  -6  -8   5  128.89   56.13
   6   8  -5   26.95   42.12
  -6   8   5   -9.84   48.77
   6  -8  -4   17.51   48.16
  -6  -8   4   73.38   41.86
   6   8  -4   18.63   43.87
  -6   8   4  -22.08   46.28
   6  -8  -3   40.31   56.68
  -6  -8   3  106.93   54.56
   6   8  -3   44.57   41.31
  -6   8   3   40.42   45.60
   6  -8  -2   19.74   54.06
  -6  -8   2  -38.43   50.31
   6   8  -2   50.88   45.30
  -6   8   2  -15.55   46.39
   6  -8  -1   66.50   49.83
  -6  -8   1   15.98   50.51
   6   8  -1   59.88   49.04
  -6   8   1  116.83   48.49
   6  -8   0   -7.61   46.78
  -6  -8   0  105.10   52.13
   6   8   0  -40.51   50.46
  -6   8   0   66.83   46.99
   6  -8   1   52.88   46.65
  -6  -8  -1  108.43   53.50
   6   8   1  -29.74   51.36
  -6   8  -1  -25.80   44.33
   6  -8   2   64.57   46.53
  -6  -8  -2   30.06   48.13
   6   8   2   66.04   47.54
  -6   8  -2   39.19   44.33
   6  -8   3  127.12   55.35
  -6  -8  -3  132.77   61.96
   6   8   3   37.21   48.25
  -6   8  -3  114.92   49.97
   6  -8   4   22.57   47.67
  -6  -8  -4   53.10   52.85
   6   8   4   64.58   47.62
  -6   8  -4   39.20   43.46
   6  -8   5   13.74   52.42
  -6  -8  -5   40.34   55.63
   6   8   5   30.24   48.20
   6  -8   6   -9.06   44.14
  -6  -8  -6  118.45   62.29
   6   8   6   38.62   56.44
  -6   8  -6    0.74   51.15
   7  -1 -16   48.69   46.42
  -7  -1  16   60.69   31.48
   7   1 -16   38.51   45.20
  -7   1  16   12.81   39.10
   7  -1 -15   37.60   42.26
  -7  -1  15   16.09   32.71
   7   1 -15   20.54   41.91
  -7   1  15   33.02   41.18
   7  -1 -14   69.17   37.82
  -7  -1  14   26.48   35.85
   7   1 -14    0.65   32.54
  -7   1  14   37.32   35.35
   7  -1 -13  363.44   53.89
  -7  -1  13  551.82   72.73
   7   1 -13  297.63   43.21
  -7   1  13  312.92   47.99
   7  -1 -12  165.16   31.58
  -7  -1  12  108.94   25.38
   7   1 -12  120.32   26.76
  -7   1  12  100.37   27.06
   7  -1 -11  465.48   60.39
  -7  -1  11  377.03   50.09
   7   1 -11  483.60   62.34
  -7   1  11  403.22   54.06
   7  -1 -10   32.21   20.49
  -7   1  10    4.55   20.92
   7  -1  -9   72.51   19.35
  -7  -1   9   47.13   16.25
   7   1  -9  134.40   21.78
  -7   1   9   76.69   20.49
   7  -1  -8  253.90   34.26
  -7   1   8  252.35   34.04
   7  -1  -7 2268.71  273.01
  -7  -1   7 2444.20  293.81
   7   1  -7 2154.07  258.99
  -7   1   7 2117.27  254.89
   7  -1  -6  213.85   27.58
  -7  -1   6  239.05   29.65
  -7   1   6  236.64   30.53
   7  -1  -5  130.38   17.76
  -7  -1   5  144.93   18.14
   7   1  -5  165.02   20.45
  -7   1   5  136.32   18.65
   7  -1  -4  497.05   60.18
   7   1  -4  713.31   86.01
  -7   1   4  583.52   70.59
   7  -1  -3  111.96   15.50
  -7   1   3   70.61   11.95
   7  -1  -2  138.89   18.12
  -7   1   2  212.86   27.16
   7  -1  -1   10.68    9.92
  -7   1   1   53.37   14.01
  -7  -1   0 1293.43  155.68
   7   1   0 1429.44  171.95
  -7   1   0 1783.26  215.83
  -7  -1  -1 1229.89  148.19
   7   1   1 1324.14  159.64
  -7  -1  -2 1333.06  160.77
   7   1   2 1681.36  202.81
  -7  -1  -3  524.22   64.51
   7   1   3  714.30   87.96
  -7  -1  -4  718.26   87.96
   7   1   4  626.55   77.83
  -7  -1  -6   38.58   18.84
   7   1   6   55.00   25.55
  -7  -1  -7  112.63   25.38
   7   1   7  135.22   32.71
  -7  -1  -8  514.88   68.41
   7   1   8  466.33   66.09
   7  -1   9   32.58   46.03
  -7  -1  -9   -5.07   26.56
   7   1   9   22.91   37.45
   7  -1  10    3.03   44.41
  -7  -1 -10    4.32   34.73
   7   1  10   42.35   40.83
  -7   1 -10   52.15   39.95
   7  -1  11   -5.74   52.00
  -7  -1 -11  -38.48   31.16
   7   1  11   12.17   44.07
  -7   1 -11  -17.71   44.71
   7  -1  12   62.99   58.76
  -7  -1 -12   27.81   42.64
   7   1  12  -23.85   48.69
  -7   1 -12    5.93   51.42
   7  -1  13    4.90   59.91
  -7  -1 -13   36.26   47.55
   7   1  13   51.56   60.25
  -7   1 -13   21.14   52.07
   7  -1  14  -10.31   54.79
  -7  -1 -14   60.55   52.01
   7   1  14    8.21   58.34
  -7   1 -14  -27.37   54.43
   7  -3 -15  -18.19   44.75
  -7  -3  15  -15.94   33.61
   7   3 -15    1.28   40.70
  -7   3  15    3.65   37.96
   7  -3 -14  141.82   40.32
  -7  -3  14   53.41   37.04
   7   3 -14   38.98   41.07
  -7   3  14  187.81   47.43
   7  -3 -13   88.40   34.39
  -7  -3  13  114.81   38.85
   7   3 -13   64.44   37.89
  -7   3  13   63.43   34.75
   7  -3 -12  172.52   33.92
  -7  -3  12   96.17   34.12
   7   3 -12   32.57   34.19
  -7   3  12  133.72   33.13
   7  -3 -11   83.23   26.75
  -7  -3  11   93.78   33.78
   7   3 -11   86.25   32.28
  -7   3  11   74.91   28.09
   7  -3 -10  314.48   46.76
  -7   3  10  286.59   44.82
   7  -3  -9   33.47   25.45
  -7   3   9    4.40   25.87
   7  -3  -8  279.94   41.40
  -7   3   8  336.98   48.74
   7  -3  -7  206.21   31.80
  -7  -3   7  162.05   23.24
  -7   3   7  178.04   30.57
   7  -3  -6  483.32   61.27
  -7  -3   6  416.10   50.57
   7   3  -6  466.76   56.54
  -7   3   6  545.17   68.91
   7  -3  -5  330.76   43.63
  -7  -3   5  295.79   36.57
   7   3  -5  321.70   39.36
  -7   3   5  383.12   49.28
   7  -3  -4  136.51   22.33
  -7  -3   4  124.00   17.00
   7   3  -4  117.61   16.12
  -7   3   4  100.20   18.68
   7  -3  -3  530.88   65.46
  -7  -3   3  461.95   56.29
   7   3  -3  460.39   56.26
  -7   3   3  476.24   59.02
   7  -3  -2   41.69   11.28
  -7   3   2   68.81   14.08
   7  -3  -1 1436.52  173.37
  -7  -3   1 1298.10  156.38
   7   3  -1 1512.94  182.15
  -7   3   1 1355.57  163.60
   7  -3   0 3843.92  462.23
  -7  -3   0 4462.40  536.11
   7   3   0 4629.40  556.06
  -7   3   0 5362.52  644.38
   7  -3   1  319.29   42.59
  -7  -3  -1  428.27   52.78
   7   3   1  411.71   51.22
  -7   3  -1  295.37   41.79
   7  -3   2  571.91   73.01
  -7  -3  -2  545.03   67.13
   7   3   2  557.90   68.91
  -7   3  -2  419.78   57.94
   7  -3   3  281.50   55.51
  -7  -3  -3   84.73   18.51
   7   3   3   82.99   18.54
  -7   3  -3   33.27   52.68
  -7  -3  -4  425.01   53.82
   7   3   4  423.31   55.68
  -7  -3  -5  184.13   29.93
   7   3   5  164.74   30.66
  -7  -3  -6  288.15   40.04
   7   3   6  259.42   41.74
  -7  -3  -7   78.19   27.40
   7   3   7   48.67   34.11
  -7  -3  -8 2011.12  244.14
   7   3   8 2475.33  301.31
  -7  -3  -9  114.82   32.04
   7   3   9  168.42   45.66
  -7  -3 -10  173.09   37.89
   7   3  10  106.18   41.98
  -7  -3 -11   74.66   38.35
   7   3  11   94.53   51.09
  -7  -3 -12  174.93   47.78
   7   3  12  243.43   59.19
  -7  -3 -13   50.38   55.27
   7   3  13   -1.82   51.94
   7  -5 -13   59.95   51.02
  -7   5  13  -12.11   39.94
   7  -5 -12   35.23   48.94
  -7   5  12   98.96   40.34
   7  -5 -11   40.17   38.75
  -7  -5  11  -12.69   28.57
  -7   5  11   47.02   41.69
   7  -5 -10   85.07   37.34
  -7  -5  10   47.41   26.30
   7   5 -10   88.61   29.91
  -7   5  10   92.93   42.42
   7  -5  -9   36.78   31.89
  -7  -5   9   65.92   22.64
   7   5  -9   30.36   22.49
  -7   5   9   98.65   40.42
   7  -5  -8   29.61   29.01
  -7  -5   8   40.26   24.23
   7   5  -8   18.68   19.12
  -7   5   8   72.59   33.43
   7  -5  -7    4.42   25.67
  -7  -5   7   46.27   21.31
   7   5  -7   75.35   18.16
  -7   5   7   63.19   32.49
   7  -5  -6   90.93   34.60
  -7  -5   6   36.06   22.72
   7   5  -6   90.79   23.38
  -7   5   6   19.53   33.41
   7  -5  -5  129.46   31.32
  -7  -5   5  170.11   27.61
   7   5  -5  187.10   32.07
  -7   5   5   66.63   33.94
   7  -5  -4  175.92   36.90
  -7  -5   4  224.75   36.40
   7   5  -4  273.15   40.93
  -7   5   4  188.23   38.38
   7  -5  -3  139.00   32.04
  -7  -5   3   40.29   23.27
   7   5  -3    0.85   23.96
  -7   5   3   56.99   26.99
   7  -5  -2  440.44   59.20
  -7  -5   2  415.39   55.69
   7   5  -2  566.96   72.29
  -7   5   2  523.52   67.93
   7  -5  -1  166.58   30.90
  -7  -5   1  270.03   40.56
   7   5  -1  276.54   40.58
  -7   5   1  166.01   31.01
   7  -5   0   90.15   26.44
  -7   5   0   29.76   24.48
   7  -5   1   48.76   25.94
  -7  -5  -1   63.90   23.66
   7   5   1  111.70   31.62
  -7   5  -1   -4.23   23.21
  -7  -5  -2  648.06   83.11
   7   5   2  554.23   74.20
  -7   5  -2  417.94   59.24
   7  -5   3   77.43   28.72
  -7  -5  -3    9.55   24.97
   7   5   3   58.07   26.54
  -7   5  -3   58.78   32.83
   7  -5   4   -0.57   29.82
  -7  -5  -4   29.18   26.42
   7   5   4   18.71   26.66
  -7   5  -4   31.91   36.74
   7  -5   5  117.37   39.71
  -7  -5  -5  160.91   32.14
   7   5   5  204.37   37.89
  -7   5  -5   81.79   54.35
   7  -5   6  375.90   63.80
  -7  -5  -6  304.85   44.69
   7   5   6  390.90   55.80
  -7   5  -6  350.15   75.07
   7  -5   7  103.32   56.36
  -7  -5  -7  244.57   41.37
   7   5   7  236.78   42.32
   7  -5   8   79.21   50.89
  -7  -5  -8  125.40   35.64
   7   5   8   74.12   34.76
  -7  -5  -9   76.98   37.70
   7   5   9   49.75   37.93
  -7  -5 -10   56.84   44.67
   7   5  10   46.36   42.47
  -7  -5 -11   62.16   50.36
   7   5  11   -6.13   45.11
   7  -7 -10   11.92   53.36
  -7  -7  10   -4.49   32.69
  -7   7  10  -34.05   52.27
   7  -7  -9   17.95   52.83
  -7  -7   9   63.76   33.95
   7   7  -9   39.61   31.91
  -7   7   9   18.60   45.84
   7  -7  -8   20.18   49.25
  -7  -7   8  -70.14   33.73
   7   7  -8  -10.33   29.86
  -7   7   8    1.09   35.92
   7  -7  -7   -8.82   40.25
  -7  -7   7   23.10   37.24
   7   7  -7   52.82   32.17
  -7   7   7   26.27   45.40
   7  -7  -6   50.91   48.43
  -7  -7   6   25.53   39.90
   7   7  -6  -29.47   35.67
  -7   7   6  -35.88   41.57
   7  -7  -5  -50.61   49.18
  -7  -7   5  -12.45   40.14
   7   7  -5   50.85   35.14
  -7   7   5   46.78   34.12
   7  -7  -4   90.83   41.34
  -7  -7   4   52.14   39.40
   7   7  -4  126.15   38.92
  -7   7   4  105.33   41.45
   7  -7  -3   74.98   45.49
  -7  -7   3   99.03   43.25
   7   7  -3  -10.55   38.23
  -7   7   3   15.17   39.67
   7  -7  -2  987.87  127.32
  -7  -7   2  864.31  113.99
   7   7  -2 1168.17  148.04
  -7   7   2  935.65  121.93
   7  -7  -1  195.31   47.13
  -7  -7   1  121.80   44.81
   7   7  -1  131.61   43.86
  -7   7   1  154.97   43.31
   7  -7   0  504.41   75.17
  -7  -7   0  551.97   79.20
   7   7   0  579.56   81.24
  -7   7   0  477.94   70.13
   7  -7   1   49.51   42.16
  -7  -7  -1   39.27   34.26
   7   7   1   54.80   38.59
  -7   7  -1  -15.47   37.35
   7  -7   2  -42.13   45.16
  -7  -7  -2   50.12   37.59
   7   7   2   12.89   35.08
  -7   7  -2   47.27   43.72
   7  -7   3  150.59   54.39
  -7  -7  -3  298.20   51.45
   7   7   3  260.97   51.42
  -7   7  -3  269.04   57.93
  -7  -7  -4   14.34   36.44
   7   7   4   15.14   37.38
  -7   7  -4   18.51   46.56
   7  -7   5  120.43   45.52
  -7  -7  -5  119.01   49.97
   7   7   5   76.14   40.31
  -7   7  -5  110.93   51.56
   7  -7   6   92.81   44.27
  -7  -7  -6  142.52   50.30
   7   7   6   80.30   42.87
  -7   7  -6  105.64   54.08
   7  -7   7   -5.35   44.91
  -7  -7  -7   23.48   50.29
   7   7   7   -8.46   45.33
  -7   7  -7  -59.02   60.69
   7  -7   8   24.92   52.39
  -7  -7  -8   48.86   57.55
   7   7   8   92.90   51.77
  -7   7  -8  132.66   54.83
   8   0 -16   26.31   44.34
  -8   0  16   48.90   37.18
   8   0 -15   56.48   38.75
  -8   0  15   44.78   36.54
   8   0 -14  117.78   36.94
  -8   0  14   71.70   32.89
   8   0 -13   32.38   28.09
  -8   0  13   -2.16   25.59
   8   0 -12  133.41   30.60
  -8   0  12  137.10   27.61
   8   0 -11   10.96   23.30
  -8   0  11   70.14   21.16
   8   0 -10 1602.10  193.75
  -8   0  10 1447.84  175.92
   8   0  -9   27.10   14.97
  -8   0   9   -3.35   15.87
   8   0  -7  171.11   23.35
  -8   0   7  172.95   24.02
   8   0  -6  879.17  106.19
  -8   0   6  932.82  112.59
   8   0  -5    1.13    6.13
  -8   0   5   27.57    7.38
   8   0  -4  147.76   19.25
  -8   0   4  214.70   27.03
   8   0  -3   81.85   12.80
  -8   0   3   44.86   10.99
   8   0  -2 2616.86  315.04
  -8   0   2 3297.61  396.56
   8   0   5   11.50   30.30
  -8   0  -5   -0.10   21.46
   8   0   6  567.95   81.03
  -8   0  -6  455.01   63.62
   8   0   7  -13.37   40.87
  -8   0  -7   19.80   31.14
   8   0   8   42.85   42.78
  -8   0  -8   30.41   31.74
   8   0   9   15.13   48.40
  -8   0  -9   51.60   34.12
   8   0  10   51.18   47.94
  -8   0 -10   47.14   34.99
   8   0  11  -26.72   41.37
  -8   0 -11   -7.48   32.66
   8   0  12   63.97   56.03
  -8   0 -12   91.19   42.52
   8   0  13  -43.73   53.70
  -8   0 -13   20.04   49.24
   8   0  14  -34.32   57.60
  -8   0 -14    2.27   50.26
   8  -2 -15  128.54   44.69
  -8  -2  15  148.89   40.82
   8   2 -15  165.02   45.61
  -8   2  15  117.10   40.42
   8  -2 -14  193.89   42.83
  -8  -2  14  148.47   42.53
   8   2 -14  137.26   42.83
  -8   2  14  151.43   38.21
   8  -2 -13  255.03   40.49
  -8  -2  13  165.73   37.92
   8   2 -13  190.50   38.99
  -8   2  13  139.20   33.58
   8  -2 -12  141.53   28.77
  -8  -2  12  125.10   28.80
   8   2 -12  189.93   36.39
  -8   2  12  147.76   31.58
   8  -2 -11  130.34   25.16
  -8  -2  11  129.03   25.90
   8   2 -11  126.15   29.25
  -8   2  11  131.47   28.07
   8  -2 -10  230.27   35.23
  -8  -2  10  207.76   29.72
   8   2 -10  293.10   40.34
  -8   2  10  232.68   37.83
   8  -2  -9  326.23   45.49
  -8  -2   9  262.81   34.33
   8   2  -9  213.71   28.90
  -8   2   9  291.41   42.37
   8  -2  -8   73.43   19.32
  -8  -2   8  133.00   18.87
   8   2  -8  100.06   14.79
   8  -2  -7  218.38   29.89
  -8  -2   7  264.37   32.52
   8   2  -7  281.78   34.45
  -8   2   7  237.49   33.05
   8  -2  -6  114.10   18.92
  -8   2   6   87.18   17.03
   8  -2  -5 1416.70  170.82
  -8   2   5 1437.93  173.51
   8  -2  -4   33.34   10.15
  -8  -2   4   59.82   12.20
  -8   2   4   10.76   10.54
   8  -2  -3   59.06   12.26
  -8  -2   3   81.42   13.11
   8   2  -3   45.81    9.37
  -8   2   3   63.05   13.20
   8  -2  -2  233.67   30.29
  -8  -2   2  311.93   38.31
  -8   2   2  200.40   26.95
   8  -2  -1 1576.63  189.79
  -8  -2   1 1753.54  210.88
   8   2  -1 1982.81  238.48
  -8   2   1 2098.87  252.62
   8  -2   0  796.38   97.09
  -8  -2   0  780.10   94.16
   8   2   0  982.63  118.62
  -8   2   0 1071.23  130.36
   8  -2   1   59.77   25.15
  -8  -2  -1    5.92    8.68
   8   2   1   18.65   11.17
  -8   2  -1   19.73   31.58
  -8  -2  -2 1626.17  196.02
   8   2   2 1621.92  195.59
  -8  -2  -3 1218.42  147.34
   8   2   3 1194.78  145.07
  -8  -2  -4  512.76   64.14
   8   2   4  450.63   57.64
  -8  -2  -5  876.63  107.59
   8   2   5  753.79   94.34
  -8  -2  -6   30.73   22.56
   8   2   6   54.15   28.89
  -8  -2  -7  841.96  104.58
   8   2   7  985.04  123.50
  -8  -2  -8   65.44   26.72
   8   2   8   59.51   34.22
  -8  -2  -9  123.33   34.76
   8   2   9   77.46   39.61
  -8  -2 -10  126.40   36.83
   8   2  10  144.79   47.50
  -8  -2 -11   71.23   38.20
   8   2  11   45.78   49.46
  -8  -2 -12   61.10   42.52
   8   2  12   19.98   47.95
  -8  -2 -13   20.69   45.19
   8   2  13  -22.91   50.78
   8  -4 -14   16.36   45.63
  -8  -4  14   39.97   32.52
  -8   4  14   35.59   39.25
   8  -4 -13  549.56   78.21
  -8   4  13  723.78   97.47
   8  -4 -12   91.07   35.74
  -8   4  12   94.12   37.72
   8  -4 -11  172.52   43.42
  -8   4  11  251.36   48.83
   8  -4 -10  116.11   36.16
  -8   4  10  113.88   36.00
   8  -4  -9   73.84   29.21
  -8  -4   9   63.86   20.99
   8   4  -9   37.90   23.04
  -8   4   9   27.24   31.89
   8  -4  -8  948.81  118.79
   8   4  -8  724.91   88.51
  -8   4   8  836.15  105.07
   8  -4  -7  312.78   48.06
  -8  -4   7  313.91   40.07
   8   4  -7  265.79   34.07
  -8   4   7  266.35   46.31
   8  -4  -6  434.50   59.88
  -8  -4   6  552.11   68.26
   8   4  -6  454.31   56.65
  -8   4   6  453.32   63.42
   8  -4  -5   23.24   24.22
  -8  -4   5   65.66   16.54
   8   4  -5   66.07   15.58
  -8   4   5   33.64   26.07
   8  -4  -4  493.65   63.14
  -8  -4   4  549.42   67.92
   8   4  -4  587.48   71.97
  -8   4   4  481.76   62.50
   8  -4  -3    8.25   17.39
  -8  -4   3   65.67   16.30
   8   4  -3   98.38   17.85
  -8   4   3   62.33   18.51
   8  -4  -2 1168.46  142.10
  -8  -4   2  975.70  118.42
   8   4  -2 1047.74  127.05
  -8   4   2 1138.18  138.25
   8  -4  -1   19.21   18.61
  -8  -4   1   30.75   12.81
   8   4  -1   77.06   16.69
  -8   4   1   46.45   17.46
   8  -4   0  641.69   79.91
  -8  -4   0  521.96   64.51
   8   4   0  692.50   85.16
  -8   4   0  548.71   68.97
   8  -4   1  114.60   24.06
  -8   4  -1  169.69   31.99
   8  -4   2  865.16  107.45
  -8  -4  -2  799.35   98.43
   8   4   2  783.64   96.45
  -8   4  -2  787.32  101.42
   8  -4   3  192.62   38.79
  -8   4  -3  191.63   44.95
   8  -4   4  298.34   51.53
  -8  -4  -4  177.47   31.28
   8   4   4  168.13   33.67
   8  -4   5   51.91   47.82
  -8  -4  -5   46.17   23.45
   8   4   5   81.58   28.15
  -8   4  -5   83.49   53.12
  -8  -4  -6  312.64   45.12
   8   4   6  334.29   51.18
  -8  -4  -7  290.98   43.94
   8   4   7  288.29   46.39
  -8  -4  -8  380.85   54.57
   8   4   8  294.24   48.90
  -8  -4  -9  -20.45   33.94
   8   4   9   14.56   31.41
  -8  -4 -10  103.78   39.95
   8   4  10   88.96   41.31
  -8  -4 -11  -15.89   50.89
   8   4  11   52.32   42.43
  -8  -4 -12   55.37   52.05
   8   4  12  111.09   50.50
   8  -6 -12  -31.33   54.71
  -8  -6  12   -9.19   25.31
   8   6 -12   -0.14   33.39
  -8   6  12    5.86   46.93
   8  -6 -11  155.96   52.65
  -8  -6  11   56.09   25.31
   8   6 -11  139.79   35.25
  -8   6  11   73.92   46.27
   8  -6 -10   13.03   42.13
   8   6 -10   23.55   24.91
  -8   6  10   56.92   40.87
   8  -6  -9    4.44   40.53
  -8  -6   9   63.36   31.01
   8   6  -9   31.08   24.33
  -8   6   9  -16.29   39.03
   8  -6  -8  -10.71   33.09
  -8  -6   8   28.08   28.18
   8   6  -8   28.65   20.89
  -8   6   8   76.95   46.78
   8  -6  -7  412.70   65.13
  -8  -6   7  470.86   66.53
   8   6  -7  474.68   63.31
  -8   6   7  360.04   59.31
   8  -6  -6  170.40   42.36
  -8  -6   6   63.29   31.11
   8   6  -6  154.12   33.37
  -8   6   6  182.29   42.70
   8  -6  -5  -19.83   35.14
  -8  -6   5   30.54   27.33
   8   6  -5   14.51   24.12
  -8   6   5   37.11   29.47
   8  -6  -4   84.48   38.93
  -8  -6   4  100.71   31.58
   8   6  -4  -21.38   31.16
  -8   6   4   34.59   33.30
   8  -6  -3  173.37   41.30
  -8  -6   3  249.10   43.25
   8   6  -3  244.57   42.69
  -8   6   3  232.68   42.23
   8  -6  -2  194.04   39.90
  -8  -6   2  161.90   35.47
   8   6  -2  250.37   41.09
  -8   6   2  161.76   36.34
   8  -6  -1  106.93   34.15
  -8  -6   1   64.13   28.16
   8   6  -1   88.55   30.47
  -8   6   1   69.63   32.95
   8  -6   0  119.35   37.28
  -8  -6   0  227.58   40.12
   8   6   0  251.08   44.58
  -8   6   0  146.20   38.30
   8  -6   1   79.54   37.76
  -8  -6  -1   80.36   30.78
   8   6   1   76.00   34.87
  -8   6  -1   76.33   34.97
  -8  -6  -2   37.01   29.62
   8   6   2   16.71   31.21
   8  -6   3   98.15   38.31
  -8  -6  -3   99.42   33.06
   8   6   3  103.47   31.26
  -8   6  -3  247.82   50.65
   8  -6   4    1.14   35.11
  -8  -6  -4   64.85   29.65
   8   6   4   41.26   31.24
  -8   6  -4   -1.97   44.55
   8  -6   5   94.36   42.85
  -8  -6  -5  116.95   33.94
   8   6   5  130.55   36.42
  -8   6  -5   93.22   55.76
   8  -6   6   36.95   47.37
  -8  -6  -6   47.06   34.09
   8   6   6   53.47   33.06
  -8   6  -6   40.53   52.49
   8  -6   7   15.43   50.77
  -8  -6  -7   73.16   38.85
   8   6   7  -10.83   38.50
  -8   6  -7   36.17   54.43
   8  -6   8   14.20   50.67
  -8  -6  -8   15.55   43.68
   8   6   8   41.13   46.22
  -8   6  -8  -12.16   68.73
   8  -6   9  -60.53   58.58
  -8  -6  -9   -0.25   50.24
   8   6   9   78.01   48.98
  -8   6  -9   -7.51   56.00
  -8  -6 -10   -7.26   51.62
   8   6  10   48.97   49.95
   8  -8  -7  179.46   70.44
  -8  -8   7   15.74   40.72
   8   8  -7  114.20   44.37
  -8   8   7  101.65   55.14
   8  -8  -6   98.40   55.61
  -8  -8   6  122.79   52.55
   8   8  -6   20.90   41.89
  -8   8   6   48.87   52.97
   8  -8  -5  -22.30   53.14
  -8  -8   5   16.73   43.60
   8   8  -5    8.50   40.99
  -8   8   5  -31.05   49.15
   8  -8  -4   74.97   59.02
  -8  -8   4   84.83   49.01
   8   8  -4  -41.68   38.71
  -8   8   4  -18.60   45.02
   8  -8  -3    9.41   55.49
  -8  -8   3   88.87   48.90
   8   8  -3   59.12   43.70
  -8   8   3   26.14   45.84
   8  -8  -2    3.24   52.92
  -8  -8   2   -8.97   49.46
   8   8  -2   36.25   47.55
  -8   8   2   56.34   48.35
   8  -8  -1   -7.08   50.31
  -8  -8   1    3.12   48.80
   8   8  -1   62.46   49.83
  -8   8   1   10.51   46.79
   8  -8   0  -26.37   48.95
  -8  -8   0   57.59   49.05
   8   8   0   -3.37   49.80
  -8   8   0   -9.13   50.78
   8  -8   1   70.28   47.88
  -8  -8  -1   53.67   46.61
   8   8   1   -7.45   45.13
  -8   8  -1   15.48   50.72
   8  -8   2   51.94   47.45
  -8  -8  -2   71.70   55.08
   8   8   2  107.51   55.66
  -8   8  -2   89.08   47.96
   8  -8   3   15.37   47.58
  -8  -8  -3   44.45   51.96
   8   8   3   32.69   49.24
  -8   8  -3   -7.24   45.61
   8  -8   4   81.70   56.71
  -8  -8  -4   13.99   54.49
   8   8   4   57.45   47.92
   8  -8   5   -0.98   49.37
  -8  -8  -5   -9.81   57.21
   8   8   5  -54.81   50.29
  -8   8  -5   21.22   56.71
   9  -1 -16    6.29   44.03
  -9  -1  16  -20.34   34.50
   9   1 -16   74.68   43.68
  -9   1  16    9.32   37.05
   9  -1 -15   80.63   42.50
  -9  -1  15  125.40   38.52
   9   1 -15  103.17   38.28
  -9   1  15  107.89   40.66
   9  -1 -14   17.55   33.88
  -9  -1  14   50.85   31.12
   9   1 -14   39.56   31.19
  -9   1  14   28.05   30.64
   9  -1 -13  107.02   30.85
  -9  -1  13   30.46   24.67
   9   1 -13   58.83   25.53
  -9   1  13   65.68   27.88
   9  -1 -12   15.33   24.33
  -9  -1  12   36.03   20.32
   9   1 -12   66.45   22.47
  -9   1  12   60.48   24.65
   9  -1 -11  143.23   28.02
  -9  -1  11  154.12   25.57
   9   1 -11  140.23   26.65
  -9   1  11  131.41   28.15
   9   1 -10  318.16   42.88
  -9   1  10  253.61   38.61
   9  -1  -9   47.86   18.77
  -9  -1   9   55.99   15.50
   9   1  -9   -2.41   13.82
  -9   1   9   59.46   21.14
   9  -1  -8  203.09   28.57
  -9  -1   8  221.21   30.07
   9   1  -8  164.59   22.74
  -9   1   8  205.64   27.60
   9  -1  -7  261.97   34.21
  -9  -1   7  250.94   32.25
   9   1  -7  296.64   36.80
  -9   1   7  415.53   51.79
   9  -1  -6  211.16   27.71
  -9  -1   6  167.85   21.77
   9   1  -6  165.02   21.09
  -9   1   6  215.41   28.22
   9  -1  -5 3137.69  377.03
  -9  -1   5 3457.55  415.25
   9   1  -5 3668.43  440.58
  -9   1   5 3458.96  415.53
   9  -1  -2   75.46   15.31
  -9   1   2   58.85   14.44
   9  -1  -1 1587.95  192.48
  -9   1   1 1164.21  142.24
  -9  -1  -2   35.50   16.05
   9   1   2   54.69   20.24
  -9  -1  -3  487.42   62.68
   9   1   3  341.09   48.86
  -9  -1  -4  261.82   39.68
   9   1   4  182.15   36.42
  -9  -1  -5  712.88   90.80
   9   1   5  561.86   76.26
  -9  -1  -6   35.03   26.81
   9   1   6   66.90   33.92
  -9  -1  -7   41.89   29.96
   9   1   7   19.93   35.65
  -9  -1  -8   16.86   32.96
   9   1   8   26.41   38.71
  -9  -1  -9  245.13   44.10
   9   1   9  227.01   50.81
   9  -1  10  -15.00   45.97
  -9  -1 -10   76.04   33.91
   9   1  10   70.76   42.50
   9  -1  11   63.50   55.80
  -9  -1 -11  -17.93   34.63
   9   1  11   26.81   43.14
  -9   1 -11   59.12   45.08
   9  -1  12    6.64   51.97
  -9  -1 -12   80.50   46.12
   9   1  12  -23.42   54.77
  -9   1 -12   10.50   45.73
   9  -1  13  -91.64   58.62
  -9  -1 -13    1.96   43.96
   9   1  13  -15.12   52.66
  -9   1 -13  -31.39   51.26
   9  -3 -15   21.68   41.28
  -9  -3  15    6.34   33.57
   9   3 -15   55.86   40.19
  -9   3  15   59.07   43.85
   9  -3 -14   21.27   36.74
  -9  -3  14   26.86   32.71
   9   3 -14    9.45   38.17
  -9   3  14   17.51   37.72
   9  -3 -13   29.83   30.05
  -9  -3  13   48.88   31.70
   9   3 -13  -35.52   33.56
  -9   3  13   20.24   34.75
   9  -3 -12  438.18   60.91
  -9  -3  12  560.02   73.37
   9   3 -12  423.31   58.56
  -9   3  12  465.91   66.48
   9  -3 -11  281.64   43.94
  -9  -3  11  322.12   45.93
   9   3 -11  352.41   49.39
  -9   3  11  361.32   54.16
   9  -3 -10  269.04   42.87
  -9  -3  10  318.87   42.74
  -9   3  10  284.75   45.80
   9  -3  -9   89.13   28.08
  -9  -3   9   46.97   15.45
   9   3  -9   59.56   17.73
  -9   3   9   53.91   27.60
   9  -3  -7  708.49   88.65
   9   3  -7  756.62   91.03
  -9   3   7  779.11   97.78
   9  -3  -6  545.46   68.83
  -9  -3   6  514.74   62.33
   9   3  -6  509.79   61.61
  -9   3   6  617.07   77.32
   9  -3  -5 1411.04  170.82
  -9  -3   5 1174.54  141.53
   9   3  -5 1131.24  136.20
  -9   3   5 1450.67  175.35
   9  -3  -4  188.37   27.33
   9   3  -4  219.37   28.31
  -9   3   4  263.38   35.04
  -9  -3   3  426.71   52.27
  -9   3   3  607.16   74.88
   9  -3  -2  402.93   51.13
  -9  -3   2  395.15   48.67
  -9   3   2  430.67   54.11
   9  -3  -1  543.47   67.54
  -9  -3   1  608.57   73.93
   9   3  -1  424.30   52.59
  -9   3   1  466.47   58.55
  -9  -3   0  303.58   37.87
  -9   3   0  308.11   41.85
   9  -3   1  277.11   40.96
   9   3   1  356.22   45.35
   9  -3   2 5886.18  708.49
  -9  -3  -2 4578.46  550.27
   9   3   2 4891.23  587.91
   9  -3   3  724.06  104.09
  -9  -3  -3  459.82   57.94
   9   3   3  557.19   69.73
  -9   3  -3  526.77   89.98
  -9  -3  -4  775.57   95.39
   9   3   4  795.81   99.06
  -9  -3  -5  180.73   29.14
   9   3   5  144.22   31.77
  -9  -3  -6   50.54   22.30
   9   3   6   92.39   32.55
  -9  -3  -7   81.66   26.66
   9   3   7   20.76   34.59
  -9  -3  -8  893.04  112.23
   9   3   8  827.10  108.81
  -9  -3  -9   77.94   35.08
   9   3   9   61.96   42.78
  -9  -3 -10    5.62   38.76
   9   3  10   27.39   44.96
  -9  -3 -11   19.06   41.43
   9   3  11   45.77   48.63
  -9  -3 -12  127.97   49.78
   9   3  12  128.81   53.02
  -9  -3 -13   14.35   54.29
   9   3  13  -13.17   54.83
   9  -5 -13  106.74   53.75
  -9   5  13   50.03   42.49
   9  -5 -12   21.36   49.41
  -9   5  12   79.94   40.48
   9  -5 -11   66.09   39.36
  -9  -5  11  -34.89   24.03
   9   5 -11   26.78   25.31
  -9   5  11   89.74   39.46
   9  -5 -10  209.32   45.03
  -9  -5  10  244.57   35.59
   9   5 -10  175.07   30.58
  -9   5  10  219.94   47.60
   9  -5  -9   41.03   32.58
  -9  -5   9   26.03   21.47
  -9   5   9   33.78   33.17
   9  -5  -8  101.65   34.55
  -9  -5   8   76.89   21.98
   9   5  -8   71.36   18.31
  -9   5   8   76.51   37.14
   9  -5  -7  185.12   40.08
  -9  -5   7  152.99   29.07
  -9   5   7  239.75   45.56
   9  -5  -6   -1.58   33.30
  -9  -5   6   57.40   20.59
   9   5  -6   61.00   21.09
  -9   5   6    0.62   33.37
   9  -5  -5  294.94   48.57
  -9  -5   5  261.40   38.65
   9   5  -5  247.82   38.54
  -9   5   5  273.86   47.02
   9  -5  -4   48.88   27.61
  -9  -5   4   97.41   24.84
   9   5  -4    0.35   21.72
  -9   5   4   67.85   29.57
   9  -5  -3   16.66   25.45
  -9  -5   3   37.67   24.88
   9   5  -3  122.88   25.74
  -9   5   3   -2.74   25.83
   9  -5  -2  298.34   45.05
  -9  -5   2  252.07   38.81
   9   5  -2  253.47   37.76
  -9   5   2  267.77   41.16
   9  -5  -1  576.30   74.97
  -9  -5   1  566.11   72.80
   9   5  -1  566.68   72.65
  -9   5   1  625.70   80.69
   9  -5   0  102.16   29.24
  -9  -5   0  152.42   30.64
   9   5   0  124.15   27.10
  -9   5   0   20.07   26.62
  -9  -5  -1  348.59   48.39
   9   5   1  352.84   52.42
  -9   5  -1  286.59   44.85
   9  -5   2  698.30   90.08
  -9  -5  -2  555.92   72.17
   9   5   2  511.63   67.93
  -9   5  -2  694.62   92.59
   9  -5   3   92.84   32.24
  -9  -5  -3  159.92   33.75
   9   5   3  116.66   30.19
  -9   5  -3  270.03   46.65
  -9  -5  -4  341.51   50.61
   9   5   4  258.85   43.15
  -9   5  -4  223.33   52.41
   9  -5   5    3.61   40.86
  -9   5  -5   54.39   55.71
   9  -5   6  267.63   68.40
   9   5   6  340.10   50.38
  -9   5  -6  206.63   74.22
   9  -5   7  -49.69   52.17
  -9  -5  -7   82.92   31.45
   9   5   7  100.12   34.22
  -9   5  -7   29.28   63.79
  -9  -5  -8   55.97   37.75
   9   5   8   98.62   43.10
  -9  -5  -9   61.23   46.27
   9   5   9  122.75   45.44
  -9  -5 -10   64.95   42.88
   9   5  10  -20.65   43.69
  -9  -5 -11   68.22   47.21
   9   5  11   -0.99   50.58
   9  -7 -10  111.92   56.77
  -9  -7  10  128.19   34.72
   9   7 -10   93.15   33.61
  -9   7  10   81.52   45.18
   9  -7  -9  -43.89   44.92
  -9  -7   9   69.55   32.33
   9   7  -9   -0.95   28.11
  -9   7   9   -8.47   52.86
   9  -7  -8   57.73   53.26
  -9  -7   8  -13.76   35.14
   9   7  -8   32.52   32.82
  -9   7   8    3.28   48.09
   9  -7  -7   14.72   48.52
  -9  -7   7   23.76   36.16
   9   7  -7  101.73   36.36
  -9   7   7   19.09   37.83
   9  -7  -6  240.60   58.32
  -9  -7   6  244.42   46.35
   9   7  -6  204.37   43.17
  -9   7   6  167.57   47.85
   9  -7  -5   19.66   41.24
  -9  -7   5   60.40   40.11
   9   7  -5   92.29   34.14
  -9   7   5   72.58   41.03
   9  -7  -4  116.58   48.95
  -9  -7   4  116.05   45.56
   9   7  -4  132.22   39.49
  -9   7   4  142.67   42.66
   9  -7  -3   30.85   42.16
  -9  -7   3   49.01   37.90
   9   7  -3   78.76   38.74
  -9   7   3   60.28   40.17
   9  -7  -2   37.72   38.95
  -9  -7   2  106.98   38.37
   9   7  -2   32.83   37.48
  -9   7   2   31.96   41.14
   9  -7  -1   63.65   40.12
  -9  -7   1   23.93   38.67
   9   7  -1   37.99   32.59
  -9   7   1   14.32   38.84
   9  -7   0   37.49   42.16
  -9  -7   0   76.68   40.76
   9   7   0  132.74   36.74
  -9   7   0  154.54   44.69
   9  -7   1   94.94   46.22
  -9  -7  -1   40.19   34.48
   9   7   1   42.56   39.09
  -9   7  -1   38.92   40.18
   9  -7   2   13.40   53.54
  -9  -7  -2   99.47   37.65
   9   7   2   80.35   37.80
  -9   7  -2  107.79   44.36
  -9  -7  -3   62.97   43.31
   9   7   3    2.60   38.09
  -9   7  -3   46.87   43.25
   9  -7   4   40.52   44.61
  -9  -7  -4   31.89   39.43
   9   7   4   29.64   38.75
  -9   7  -4   -8.54   54.93
   9  -7   5   40.11   44.99
  -9  -7  -5   81.48   46.45
   9   7   5   11.91   40.68
  -9   7  -5   36.17   53.77
   9  -7   6   24.87   44.44
  -9  -7  -6  -37.80   56.58
   9   7   6    1.43   44.82
  -9   7  -6    4.20   64.45
   9  -7   7   10.36   44.81
  -9  -7  -7   80.42   52.11
   9   7   7   10.53   47.51
  -9   7  -7   -8.85   55.89
   9  -7   8  -39.83   50.57
  -9  -7  -8   12.44   54.60
   9   7   8   30.98   56.37
  -9   7  -8   56.99   58.49
  10   0 -16   61.34   42.73
 -10   0  16   25.83   34.49
  10   0 -15   65.30   37.70
 -10   0  15   -8.46   31.77
  10   0 -14   23.75   32.16
 -10   0  14   59.29   28.84
  10   0 -13   62.90   28.89
 -10   0  13   38.28   22.93
  10   0 -12  509.93   67.38
 -10   0  12  470.44   61.20
  10   0 -11  -14.92   22.28
 -10   0  11   17.71   20.21
  10   0 -10  879.74  108.17
 -10   0  10  816.48  101.52
  10   0  -9   39.09   16.22
 -10   0   9   33.60   18.85
  10   0  -8  107.00   19.84
 -10   0   8  167.71   25.62
  10   0  -7   75.76   14.99
 -10   0   7   73.31   15.03
  10   0  -6 2983.42  358.49
 -10   0   6 2874.45  345.48
  10   0  -4 2652.25  318.72
 -10   0   4 2788.11  335.28
  10   0  -3  104.28   20.96
 -10   0   3   99.17   24.99
  10   0   6   47.38   36.73
  10   0   7   93.45   46.17
 -10   0  -7    5.91   35.20
  10   0   8  -12.37   43.08
 -10   0  -8   20.38   31.94
  10   0   9   36.80   44.23
 -10   0  -9   29.20   38.30
  10   0  10   87.92   46.04
 -10   0 -10  118.80   39.37
  10   0  11  -15.51   51.79
 -10   0 -11   28.73   40.25
  10   0  12   -4.43   59.39
 -10   0 -12  -12.60   46.05
  10   0  13  -17.97   58.45
 -10   0 -13   -2.42   52.11
  10  -2 -16  -13.86   38.41
 -10  -2  16   18.55   28.99
  10   2 -16  -11.99   44.41
 -10   2  16    3.70   39.22
  10  -2 -15   21.89   38.38
 -10  -2  15  136.90   37.28
  10   2 -15  154.12   41.37
 -10   2  15  182.85   42.81
  10  -2 -14   62.40   33.49
 -10  -2  14   50.14   28.90
  10   2 -14   63.86   26.00
 -10   2  14   85.40   35.16
  10  -2 -13  133.55   30.80
 -10  -2  13  132.15   27.51
  10   2 -13  108.23   28.29
 -10   2  13  101.82   33.61
  10  -2 -12  147.19   28.59
 -10  -2  12  147.90   27.30
  10   2 -12  126.26   25.74
 -10   2  12  159.92   35.54
  10  -2 -11   93.95   26.41
 -10  -2  11   91.43   20.45
  10   2 -11   70.62   20.01
  10  -2 -10  763.97   95.66
 -10  -2  10  757.74   92.60
  10   2 -10  791.85   96.76
 -10   2  10  707.50   90.15
  10  -2  -9  109.01   27.06
 -10  -2   9   81.62   15.27
 -10   2   9  113.88   23.82
  10  -2  -8   92.76   23.64
 -10  -2   8  135.15   18.85
  10   2  -8  138.67   19.23
 -10   2   8   98.21   21.06
  10  -2  -7  168.70   25.62
 -10  -2   7  209.75   26.64
  10   2  -7  224.61   27.67
 -10   2   7  157.09   24.80
  10  -2  -6  132.45   20.24
 -10   2   6   62.40   15.23
  10  -2  -5   73.20   14.29
 -10   2   5   56.41   14.17
  10  -2  -4   52.28   12.76
 -10   2   4   17.51   10.37
 -10  -2   3   92.67   18.78
  10   2  -3  179.74   26.08
 -10   2   3  122.95   18.63
  10  -2  -2  224.47   30.70
 -10  -2   2  234.52   32.06
  10   2  -2  258.71   34.90
 -10   2   2  153.98   23.21
 -10  -2   1 1130.11  136.69
  10   2  -1 1208.23  146.06
 -10   2   1 1332.92  161.62
  10  -2   0  780.67   96.86
 -10  -2   0 1040.38  125.86
  10   2   0  712.46   86.81
 -10   2   0  867.14  108.02
  10  -2   1   34.92   36.13
 -10  -2  -1   49.89   13.47
  10   2   1   58.44   16.49
 -10   2  -1   73.58   39.20
 -10  -2  -2 1883.74  227.01
  10   2   2 2056.42  247.96
 -10  -2  -3   71.20   18.55
  10   2   3   45.02   20.17
 -10  -2  -4  133.13   24.87
  10   2   4  140.51   30.54
 -10  -2  -5  165.58   29.96
  10   2   5  175.49   36.94
 -10  -2  -6   28.43   23.71
  10   2   6   61.90   34.36
 -10  -2  -7  314.05   47.36
  10   2   7  289.00   52.61
 -10  -2  -8   22.47   29.31
  10   2   8  -43.46   38.45
 -10  -2  -9   58.78   36.50
  10   2   9   59.44   47.45
 -10  -2 -10  269.47   49.49
  10   2  10  318.87   62.95
 -10  -2 -11  -21.55   41.23
  10   2  11  105.48   49.75
 -10  -2 -12   20.03   52.41
  10   2  12   28.21   53.68
 -10  -2 -13  202.67   56.58
  10   2  13  165.44   62.78
  10  -4 -14  -46.27   47.19
 -10  -4  14   72.87   29.30
  10   4 -14   -5.87   34.75
 -10   4  14   51.77   43.69
  10  -4 -13  299.90   53.43
 -10   4  13  210.03   48.32
  10  -4 -12  418.93   63.42
 -10   4  12  482.33   70.17
  10  -4 -11  310.37   52.96
 -10   4  11  274.99   53.43
  10  -4 -10  627.26   82.50
 -10   4  10  685.99   90.30
  10  -4  -9   61.95   27.53
  10   4  -9   82.57   15.34
 -10   4   9   93.62   37.56
  10  -4  -8  105.24   29.30
 -10  -4   8  149.18   21.74
  10   4  -8  163.46   21.80
 -10   4   8  166.15   39.68
  10  -4  -7   -7.30   24.09
 -10  -4   7   33.26   12.55
  10   4  -7   16.33   13.13
 -10   4   7  -30.44   26.73
  10  -4  -6 1030.05  127.90
 -10  -4   6  863.89  104.92
  10   4  -6  828.79  100.87
 -10   4   6  951.22  119.48
  10  -4  -5   54.08   23.22
 -10  -4   5  115.63   19.91
  10   4  -5  124.05   20.68
 -10   4   5   95.67   27.57
  10  -4  -4 1422.36  172.66
  10   4  -4 1143.13  138.36
 -10   4   4 1347.78  164.45
  10  -4  -3  115.50   23.90
  10   4  -3  161.20   24.40
 -10   4   3   67.34   18.55
  10  -4  -2   23.08   20.68
  10   4  -2   98.91   19.69
 -10   4   2   32.57   19.76
  10  -4  -1  299.19   42.33
 -10  -4   1  399.68   50.20
 -10   4   1  246.26   36.03
  10  -4   0 3366.97  405.62
 -10  -4   0 2437.12  293.53
  10   4   0 2843.31  342.36
 -10   4   0 3209.87  387.22
  10  -4   1   16.67   19.63
 -10  -4  -1   78.02   20.56
  10   4   1   25.26   17.10
 -10   4  -1   71.47   29.55
  10  -4   2  309.10   48.20
 -10  -4  -2  254.61   37.31
  10   4   2  188.51   30.33
 -10   4  -2  211.59   49.39
  10  -4   3   16.06   32.74
 -10  -4  -3   97.37   22.70
  10   4   3   56.88   24.44
 -10   4  -3  128.06   46.14
  10  -4   4  103.29   49.14
 -10  -4  -4  157.38   28.70
  10   4   4   94.44   30.40
 -10   4  -4   42.88   55.31
 -10  -4  -5  187.95   33.90
  10   4   5  244.14   43.69
 -10   4  -5   79.65   57.15
 -10  -4  -6  183.42   37.56
  10   4   6  235.79   42.56
 -10  -4  -7  462.94   63.87
  10   4   7  369.67   59.67
 -10  -4  -8  698.02   90.17
  10   4   8  621.31   87.66
 -10  -4  -9   66.84   39.42
  10   4   9    8.57   46.44
 -10  -4 -10  227.01   50.94
  10   4  10  161.06   48.56
 -10  -4 -11  120.80   49.82
  10   4  11  160.77   56.65
 -10  -4 -12  -20.20   52.65
  10   4  12   -6.34   54.56
  10  -6 -12    2.47   55.78
 -10  -6  12   12.37   22.08
  10   6 -12  -21.72   26.90
 -10   6  12   12.02   44.55
  10  -6 -11  122.33   50.72
  10   6 -11  104.45   27.34
 -10   6  11  126.05   47.89
  10  -6 -10   48.28   42.23
 -10  -6  10   64.38   26.62
  10   6 -10   -6.07   22.74
 -10   6  10   16.52   37.70
  10  -6  -9   29.18   41.47
 -10  -6   9   36.71   27.68
  10   6  -9  -24.89   20.04
 -10   6   9   67.81   44.20
  10  -6  -8  -62.39   44.37
 -10  -6   8  -39.81   30.34
  10   6  -8    3.27   22.42
 -10   6   8   80.35   43.39
  10  -6  -7   78.24   42.87
 -10  -6   7  112.43   32.17
  10   6  -7   19.60   24.65
 -10   6   7   18.13   38.51
  10  -6  -6  160.63   42.02
 -10  -6   6   57.28   29.88
  10   6  -6   63.53   26.72
 -10   6   6  113.44   38.74
  10  -6  -5   65.43   36.17
 -10  -6   5   64.45   29.62
  10   6  -5   96.44   30.19
 -10   6   5   89.63   35.75
  10  -6  -4  510.64   72.24
 -10  -6   4  584.23   76.27
  10   6  -4  435.49   59.77
 -10   6   4  545.03   74.93
  10  -6  -3   81.80   35.68
 -10  -6   3   75.17   27.56
  10   6  -3  105.07   30.78
 -10   6   3  119.58   34.21
  10  -6  -2   71.06   34.28
 -10  -6   2   47.03   29.47
  10   6  -2  131.51   31.96
 -10   6   2   30.43   31.66
  10  -6  -1  117.24   38.20
 -10  -6   1  137.98   36.12
  10   6  -1   76.37   30.60
 -10   6   1   75.39   37.49
  10  -6   0  160.63   47.64
 -10  -6   0  132.46   36.84
  10   6   0  113.29   35.04
 -10   6   0    7.69   36.00
 -10  -6  -1   79.50   31.60
  10   6   1  -30.00   34.15
 -10   6  -1   -8.30   38.11
  10  -6   2   87.86   38.93
 -10  -6  -2   11.21   29.14
  10   6   2   12.25   29.86
 -10   6  -2   71.02   44.92
  10  -6   3   25.39   39.13
 -10  -6  -3   76.06   29.48
  10   6   3  100.27   31.73
 -10   6  -3   88.87   45.06
  10  -6   4   97.24   42.49
 -10  -6  -4   89.21   32.68
  10   6   4  166.15   36.36
 -10   6  -4   10.45   52.68
  10  -6   5   42.30   49.34
 -10  -6  -5   49.35   34.04
  10   6   5   36.85   31.24
 -10   6  -5  -34.26   58.90
  10  -6   6  239.05   57.66
 -10  -6  -6   40.01   37.38
  10   6   6   78.04   36.94
 -10   6  -6   69.56   56.40
  10  -6   7   94.16   51.12
 -10  -6  -7   95.08   48.56
  10   6   7   32.91   43.92
 -10   6  -7   63.28   62.06
  10  -6   8   71.33   57.94
 -10  -6  -8   -5.84   47.94
  10   6   8    9.36   45.76
 -10   6  -8  -42.90   64.75
  10  -6   9   -5.79   54.87
 -10  -6  -9   19.11   48.62
  10   6   9   87.69   51.71
  10  -8  -7   69.84   56.88
 -10  -8   7  -24.89   37.24
  10   8  -7  -16.87   41.84
 -10   8   7  -14.80   55.31
  10  -8  -6   88.41   66.83
 -10  -8   6   80.18   46.66
  10   8  -6  -21.31   34.92
 -10   8   6   38.71   52.55
  10  -8  -5   31.45   52.37
 -10  -8   5    7.21   45.70
  10   8  -5  -37.85   43.11
 -10   8   5   51.50   50.02
  10  -8  -4   51.88   59.02
 -10  -8   4   34.77   43.66
  10   8  -4  -16.37   43.19
 -10   8   4  -24.78   45.42
  10  -8  -3   60.09   55.25
 -10  -8   3   13.62   47.20
  10   8  -3   16.59   44.68
 -10   8   3   46.27   47.09
  10  -8  -2  -55.01   54.11
 -10  -8   2  -34.67   48.50
  10   8  -2   88.46   49.90
 -10   8   2   -3.28   48.30
  10  -8  -1  -40.62   51.18
 -10  -8   1  -69.38   48.77
  10   8  -1   44.75   49.96
 -10   8   1   75.97   48.01
  10  -8   0   78.73   51.42
 -10  -8   0   66.80   44.37
  10   8   0   54.80   46.03
 -10   8   0   -0.02   47.10
  10  -8   1   91.63   51.15
 -10  -8  -1   53.75   54.25
  10   8   1  139.74   56.84
 -10   8  -1   -6.04   48.23
  10  -8   2  -13.64   48.12
 -10  -8  -2    0.90   55.83
  10   8   2   -3.43   46.22
 -10   8  -2    9.53   47.77
  10  -8   3   69.41   55.80
 -10  -8  -3   56.89   55.00
  10   8   3   75.02   49.79
 -10  -8  -4   10.98   55.62
  10   8   4   73.27   49.55
 -10   8  -4   49.24   56.78
  10  -8   5  -11.65   49.21
 -10  -8  -5   35.17   58.51
  10   8   5   13.73   53.29
 -10   8  -5   -1.26   59.46
  11  -1 -16   15.84   43.60
 -11  -1  16  -29.72   33.60
  11   1 -16   74.02   39.74
 -11   1  16    3.39   35.08
  11  -1 -15   53.44   39.95
 -11  -1  15   23.18   32.21
  11   1 -15  148.33   39.76
 -11   1  15  142.52   41.17
  11  -1 -14   75.46   35.06
 -11  -1  14   92.25   28.59
  11   1 -14   67.82   30.51
 -11   1  14   50.54   32.11
  11  -1 -13   72.75   32.59
 -11  -1  13   52.29   21.70
  11   1 -13   51.50   25.38
 -11   1  13   12.98   29.13
  11  -1 -12  158.37   33.54
  11   1 -12   54.40   23.14
 -11   1  12  113.73   29.42
  11  -1 -11  840.40  104.92
 -11  -1  11  715.99   88.54
  11   1 -11  652.73   81.55
 -11   1  11  642.12   82.10
  11  -1 -10  269.75   40.48
 -11  -1  10  340.52   44.89
  11   1 -10  327.08   44.03
 -11   1  10  323.25   47.07
  11  -1  -9   84.28   24.41
 -11  -1   9   90.49   19.28
  11   1  -9   51.13   16.35
 -11   1   9   84.72   22.64
  11  -1  -8  213.99   31.90
 -11  -1   8  221.35   30.37
  11   1  -8  259.28   33.34
 -11   1   8  274.99   37.38
 -11  -1   7   56.75   13.09
  11   1  -7   50.96   10.62
 -11  -1   6   75.76   15.65
  11   1  -6   88.64   14.99
 -11   1   6   42.39   13.11
  11  -1  -5  571.21   69.53
 -11  -1   5  618.91   78.18
  11   1  -5  552.82   68.32
 -11   1   5  519.41   63.73
  11  -1  -4 3310.35  397.84
 -11   1   4 2732.92  328.77
  11  -1  -3 1051.14  127.10
 -11   1   3  774.30   94.40
  11  -1  -1  282.21   43.42
 -11   1   1  348.45   54.96
  11   1   2   27.65   22.09
 -11  -1  -3  302.31   44.71
  11   1   3  410.72   58.56
 -11  -1  -5  130.28   35.54
  11   1   5   85.91   43.21
 -11  -1  -6  446.24   62.82
  11   1   6  390.90   65.40
 -11  -1  -7  290.98   50.99
  11   1   7  201.68   50.47
 -11  -1  -8  194.74   48.36
  11   1   8  135.30   44.68
 -11  -1  -9   88.10   42.18
  11   1   9   33.09   41.84
 -11  -1 -10   16.04   34.35
  11   1  10   -3.45   46.00
  11  -1  11   67.81   54.21
 -11  -1 -11   10.45   39.12
  11   1  11    6.29   54.63
  11  -1  12   -1.07   52.14
 -11  -1 -12   -4.94   42.90
  11   1  12  -13.99   53.74
  11  -1  13  -45.93   58.86
 -11  -1 -13   79.33   48.70
  11   1  13   -0.51   57.21
 -11   1 -13   -6.21   50.89
  11  -3 -15  -31.18   39.25
 -11  -3  15    3.65   26.37
  11   3 -15   20.24   37.60
 -11   3  15   32.59   41.98
  11  -3 -14  126.39   38.40
 -11  -3  14   31.52   24.26
  11   3 -14   29.92   34.33
 -11   3  14   53.43   41.23
  11  -3 -13   46.65   32.30
 -11  -3  13   22.86   23.06
  11   3 -13   21.78   28.62
 -11   3  13   50.00   36.80
  11  -3 -12   85.00   32.81
 -11  -3  12   43.96   16.56
  11   3 -12   36.73   21.85
 -11   3  12   72.92   35.45
  11  -3 -11  162.61   33.20
 -11  -3  11  185.83   25.80
  11   3 -11  112.30   22.45
 -11   3  11  193.89   37.92
  11  -3 -10   62.57   27.54
 -11  -3  10   82.38   14.63
  11   3 -10  106.33   17.17
 -11   3  10   86.86   30.19
  11  -3  -9  326.08   50.16
 -11  -3   9  295.65   36.34
 -11   3   9  332.74   50.50
  11  -3  -8  761.42   95.97
 -11   3   8  945.84  118.22
  11  -3  -7  529.18   67.20
 -11   3   7  520.69   66.89
  11  -3  -6  181.72   26.69
  11   3  -6  143.23   20.21
 -11   3   6  149.32   26.49
  11  -3  -5   17.80   15.78
  11   3  -5   48.88   13.29
 -11   3   5   59.81   17.49
  11  -3  -4  131.23   23.07
  11   3  -4  147.19   22.23
 -11   3   4  107.22   20.59
  11  -3  -3  628.53   78.01
 -11  -3   3  586.78   72.01
  11   3  -3  581.54   71.75
 -11   3   3  749.26   92.19
  11  -3  -2  504.27   64.42
 -11  -3   2  467.61   57.96
  11   3  -2  488.98   61.27
 -11   3   2  332.17   43.82
  11  -3  -1   33.67   18.74
 -11  -3   1    7.08   11.90
  11   3  -1   15.09   14.83
 -11   3   1   37.58   19.90
  11  -3   0   44.31   25.93
 -11  -3   0   64.64   14.83
  11   3   0   58.08   16.62
 -11   3   0   47.23   27.57
  11  -3   1  127.31   28.42
 -11  -3  -1   24.13   13.98
  11   3   1   36.97   15.43
 -11   3  -1   38.86   30.61
 -11  -3  -2 2011.12  242.73
  11   3   2 1985.64  239.75
  11  -3   3  152.70   62.97
 -11  -3  -3  110.99   23.76
  11   3   3  182.15   31.63
 -11   3  -3  -64.21   58.21
 -11  -3  -4  126.77   25.11
  11   3   4   54.38   28.01
 -11  -3  -5   51.18   26.98
  11   3   5   26.71   32.66
 -11  -3  -6   15.60   25.86
  11   3   6   -4.66   30.12
 -11  -3  -7   81.07   29.51
  11   3   7   62.30   36.77
 -11  -3  -8  550.83   74.68
  11   3   8  574.32   83.46
 -11  -3  -9   79.38   33.98
  11   3   9   13.73   44.47
 -11  -3 -10   90.99   40.60
  11   3  10   16.70   48.76
 -11  -3 -11   58.34   46.42
  11   3  11  179.31   55.71
 -11  -3 -12   50.38   50.03
  11   3  12  154.83   58.58
  11  -5 -13   67.48   52.08
 -11   5  13   67.03   42.27
  11  -5 -12   19.69   44.74
 -11  -5  12   -8.44   21.07
 -11   5  12   11.39   38.30
  11  -5 -11  135.64   41.33
 -11  -5  11    8.75   16.49
  11   5 -11   28.87   19.91
 -11   5  11   82.24   33.71
  11  -5 -10  113.76   36.00
 -11  -5  10  181.72   28.40
 -11   5  10  120.05   46.29
  11  -5  -9   53.84   37.56
 -11  -5   9   19.35   19.33
  11   5  -9   49.53   15.72
 -11   5   9   32.88   40.82
  11  -5  -8   23.14   28.53
 -11  -5   8   78.55   20.65
  11   5  -8   21.30   18.07
 -11   5   8   51.18   37.01
  11  -5  -7    0.59   33.41
 -11  -5   7   31.07   18.48
  11   5  -7   51.98   20.88
 -11   5   7   61.98   34.26
  11  -5  -6  105.10   34.70
 -11  -5   6  136.79   25.28
  11   5  -6  101.90   24.22
 -11   5   6  148.33   36.60
  11  -5  -5  153.98   34.53
 -11  -5   5   61.45   22.05
  11   5  -5  124.49   25.79
 -11   5   5   66.73   30.32
  11  -5  -4   12.21   22.43
 -11  -5   4   95.52   24.50
  11   5  -4  130.68   28.18
 -11   5   4   60.38   25.63
  11  -5  -3  760.99   96.57
  11   5  -3  552.53   70.47
 -11   5   3  778.97   98.82
  11  -5  -2  245.84   42.05
 -11  -5   2  367.69   51.71
  11   5  -2  315.75   44.54
 -11   5   2  310.66   47.11
  11  -5  -1   17.55   27.51
 -11  -5   1   74.76   25.74
  11   5  -1   42.59   21.54
 -11   5   1   30.64   27.05
 -11  -5   0  298.91   45.16
  11   5   0  344.77   50.36
 -11   5   0  306.41   49.58
  11  -5   1    8.34   24.31
 -11  -5  -1  137.90   32.61
  11   5   1   30.41   31.09
 -11   5  -1   32.38   39.53
  11  -5   2  482.89   67.27
 -11   5  -2  358.20   56.64
  11  -5   3  380.29   62.09
 -11  -5  -3  381.28   55.17
  11   5   3  368.82   53.51
 -11   5  -3  336.42   64.04
  11  -5   4  131.64   48.18
 -11  -5  -4  138.43   32.47
  11   5   4   81.12   32.95
 -11   5  -4  292.26   64.18
  11  -5   5  181.15   58.11
 -11  -5  -5  167.14   31.77
  11   5   5  173.79   37.28
 -11   5  -5  122.48   70.28
  11  -5   6   67.57   56.98
 -11  -5  -6  112.80   31.02
  11   5   6  118.26   38.41
 -11   5  -6   58.99   69.32
  11  -5   7   61.75   55.30
 -11  -5  -7   39.40   33.40
  11   5   7   11.51   33.08
 -11  -5  -8  -55.20   40.86
  11   5   8   -4.28   33.84
 -11  -5  -9  109.54   46.48
  11   5   9   75.19   43.31
 -11  -5 -10   10.01   47.26
  11   5  10   -4.29   49.61
  11  -7 -10   41.02   54.93
 -11  -7  10   36.40   29.82
  11   7 -10   -3.86   27.47
 -11   7  10    0.17   56.46
  11  -7  -9  -35.48   56.57
 -11  -7   9  116.95   36.42
  11   7  -9   -0.53   30.54
 -11   7   9   28.38   52.13
  11  -7  -8  111.23   55.75
 -11  -7   8   27.63   31.65
  11   7  -8   33.33   33.74
 -11   7   8   94.92   49.79
  11  -7  -7   66.42   51.33
 -11  -7   7  135.04   39.64
  11   7  -7  111.91   33.06
 -11   7   7   72.21   46.86
  11  -7  -6  119.10   44.19
 -11  -7   6  255.60   47.67
  11   7  -6  182.29   40.86
 -11   7   6  175.49   49.05
  11  -7  -5   30.54   48.22
 -11  -7   5   -9.18   38.07
  11   7  -5   48.86   32.75
 -11   7   5   77.40   39.53
  11  -7  -4  410.43   68.54
 -11  -7   4  371.79   59.58
  11   7  -4  478.79   67.79
 -11   7   4  468.88   69.56
  11  -7  -3  112.66   44.91
 -11  -7   3  186.39   43.25
  11   7  -3  190.07   42.22
 -11   7   3  119.13   36.87
  11  -7  -2  103.02   42.81
 -11  -7   2  104.08   38.78
  11   7  -2   39.78   37.07
 -11   7   2   15.72   39.78
  11  -7  -1   49.25   41.88
 -11  -7   1   31.04   36.09
  11   7  -1  -22.09   36.94
 -11   7   1   38.50   46.49
  11  -7   0   49.65   42.63
 -11  -7   0   32.96   41.93
  11   7   0   25.70   34.26
 -11   7   0   14.87   41.65
  11  -7   1   -5.15   44.37
 -11  -7  -1   32.20   36.16
  11   7   1   40.80   37.51
 -11   7  -1    4.20   43.05
 -11  -7  -2  222.06   47.70
  11   7   2  120.87   42.47
 -11   7  -2  102.47   47.44
  11  -7   3  121.02   50.14
 -11  -7  -3   26.99   41.10
  11   7   3    7.77   37.58
 -11   7  -3   35.24   54.06
  11  -7   4   59.70   48.91
 -11  -7  -4   24.67   43.52
  11   7   4   -0.90   40.80
 -11   7  -4    1.45   55.72
  11  -7   5   59.13   46.19
 -11  -7  -5   22.16   48.26
  11   7   5   88.24   46.03
 -11   7  -5   42.06   56.20
  11  -7   6    8.31   48.23
 -11  -7  -6   15.50   51.42
  11   7   6   78.52   48.39
 -11   7  -6   29.95   67.71
  11  -7   7   65.91   48.71
 -11  -7  -7   99.21   56.05
  11   7   7  -31.60   47.21
 -11   7  -7   58.32   70.41
  12   0 -16   95.14   43.99
 -12   0  16   50.61   35.54
  12   0 -15    0.39   37.09
 -12   0  15   37.76   31.59
  12   0 -14  146.35   35.18
 -12   0  14  212.15   38.50
  12   0 -13   27.41   28.39
 -12   0  13   12.29   24.89
  12   0 -12  816.34  103.05
 -12   0  12  832.90  103.83
  12   0 -11   80.08   27.05
 -12   0  11   35.24   22.30
  12   0 -10 1182.19  143.80
 -12   0  10 1322.02  161.34
  12   0  -9   49.90   19.55
 -12   0   9   23.79   21.57
  12   0  -8 1142.56  138.46
 -12   0   8 1065.85  129.47
  12   0  -7   18.03   11.48
 -12   0   7   65.36   14.99
  12   0  -6  281.92   35.82
 -12   0   6  232.82   30.43
  12   0  -5  358.35   44.98
 -12   0   5  281.07   36.40
  12   0  -4  373.49   47.11
 -12   0   4  406.90   52.27
  12   0  -3  119.23   29.62
 -12   0   3   86.13   33.73
  12   0   7    1.09   44.71
  12   0   8   21.57   45.83
 -12   0  -8   34.48   36.42
  12   0   9    8.65   47.61
 -12   0  -9   13.36   34.00
  12   0  10   16.06   45.46
 -12   0 -10  -24.23   38.76
  12   0  11   -8.71   52.93
 -12   0 -11   18.34   44.19
  12   0  12   43.44   62.58
 -12   0 -12    0.80   49.07
  12   0  13  -65.19   62.57
 -12   0 -13   30.20   53.65
  12  -2 -16  -46.08   41.04
 -12  -2  16   18.67   26.72
  12   2 -16   27.07   38.28
 -12   2  16  -15.29   39.20
  12  -2 -15   61.10   39.68
 -12  -2  15   51.71   28.05
  12   2 -15   69.21   35.16
 -12   2  15   88.95   37.87
  12  -2 -14  210.74   42.88
 -12  -2  14  221.07   37.62
  12   2 -14  273.71   43.83
 -12   2  14  239.61   46.80
  12  -2 -13  124.52   36.02
 -12  -2  13   95.36   24.12
  12   2 -13   54.67   24.17
 -12   2  13  122.34   36.42
  12  -2 -12  152.00   32.35
 -12  -2  12  171.95   28.46
  12   2 -12   95.39   24.23
 -12   2  12  127.27   33.47
  12  -2 -11  120.77   27.64
 -12  -2  11  135.98   23.96
  12   2 -11  130.89   23.31
 -12   2  11  107.96   25.83
  12  -2 -10   61.32   27.47
 -12  -2  10  119.98   20.97
  12   2 -10   59.65   17.55
 -12   2  10   90.07   28.76
  12  -2  -9  346.89   49.15
 -12  -2   9  331.75   42.19
  12   2  -9  311.22   39.88
 -12   2   9  297.78   42.97
  12  -2  -8   77.35   24.02
 -12  -2   8  105.81   16.96
  12   2  -8  148.19   20.24
 -12   2   8   92.04   21.38
 -12  -2   7  147.48   29.13
  12   2  -7  209.18   28.08
 -12   2   7  162.33   25.04
  12  -2  -6   17.18   12.48
 -12   2   6    2.99   13.63
  12  -2  -5 1409.77  170.11
 -12   2   5 1688.43  203.66
  12  -2  -4   72.96   15.68
 -12   2   4   58.85   15.74
  12  -2  -3  480.20   59.81
 -12   2   3  651.74   81.28
  12  -2  -2   92.84   19.18
 -12   2   2  191.77   32.01
  12  -2  -1   97.19   22.25
 -12  -2   1   86.46   20.78
  12   2  -1   91.07   23.59
 -12   2   1   75.82   26.65
  12  -2   0  463.08   66.14
  12   2   0  382.97   52.05
 -12   2   0  553.52   77.50
 -12  -2  -1 1508.69  183.14
  12   2   1 1685.60  204.79
 -12  -2  -2   25.97   25.64
  12   2   2  101.35   30.80
 -12  -2  -3   52.00   23.86
  12   2   3    2.00   26.28
 -12  -2  -4  -20.11   23.39
  12   2   4   35.17   29.32
 -12  -2  -5   74.22   26.34
  12   2   5  104.46   33.08
 -12  -2  -6   34.29   30.88
  12   2   6   43.45   40.83
 -12  -2  -7  221.78   40.42
  12   2   7  165.87   45.03
 -12  -2  -8  -20.79   32.48
  12   2   8  -36.00   43.56
 -12  -2  -9   59.53   36.53
  12   2   9  150.03   52.61
 -12  -2 -10  198.00   51.80
  12   2  10   50.34   49.29
 -12  -2 -11   60.46   44.74
  12   2  11   25.32   56.03
 -12  -2 -12   54.64   49.58
  12   2  12   69.25   52.24
  12  -4 -14  125.11   49.29
 -12  -4  14  102.07   28.05
  12   4 -14   24.27   30.53
 -12   4  14   86.36   45.93
  12  -4 -13   59.53   39.66
 -12  -4  13   82.89   25.97
  12   4 -13   59.64   26.82
 -12   4  13   46.61   37.31
 -12  -4  12  118.90   24.24
  12   4 -12   69.12   23.06
  12  -4 -11   51.32   33.08
 -12  -4  11   -7.07   15.07
 -12   4  11   26.25   37.39
  12  -4 -10   65.67   35.27
 -12   4  10   83.59   38.67
  12  -4  -9   42.85   33.12
 -12  -4   9   26.55    8.04
  12   4  -9   39.87    9.91
 -12   4   9   38.59   36.03
  12  -4  -8  168.13   38.41
 -12  -4   8  147.76   20.99
  12   4  -8  162.90   22.47
 -12   4   8  186.67   41.47
  12  -4  -7   87.55   30.78
  12   4  -7   94.46   17.41
 -12   4   7   33.70   31.52
  12  -4  -6  225.32   37.21
  12   4  -6  279.94   36.81
 -12   4   6  227.30   39.50
  12  -4  -5   55.97   24.14
 -12  -4   5  120.60   20.90
  12   4  -5   33.80   14.89
 -12   4   5   71.63   27.75
  12  -4  -4  555.64   70.93
  12   4  -4  418.78   53.14
 -12   4   4  425.44   57.73
  12  -4  -3   61.71   20.25
  12   4  -3   57.25   16.90
 -12   4   3    0.37   23.10
  12  -4  -2  313.91   44.81
 -12  -4   2  450.21   56.74
  12   4  -2  421.90   54.16
 -12   4   2  410.29   56.09
  12  -4  -1  289.42   41.72
 -12  -4   1  293.67   38.57
  12   4  -1  443.55   56.48
 -12   4   1  329.91   46.95
  12  -4   0  181.01   31.09
 -12  -4   0  273.43   37.49
  12   4   0  215.12   33.13
 -12   4   0  159.78   31.11
  12  -4   1  804.17  102.41
 -12  -4  -1  769.63   94.82
  12   4   1 1004.57  123.34
 -12   4  -1  751.66  101.62
  12  -4   2  154.97   37.11
 -12   4  -2   83.29   46.11
  12  -4   3   20.35   42.54
 -12   4  -3  -27.46   47.20
  12  -4   4  105.11   45.84
 -12   4  -4  165.58   64.38
 -12  -4  -5  181.15   34.60
  12   4   5  109.64   33.60
 -12  -4  -6  270.88   44.11
  12   4   6  255.74   49.27
 -12  -4  -7  131.47   34.59
  12   4   7  147.05   45.42
 -12  -4  -8  201.40   40.83
  12   4   8  200.97   51.35
 -12  -4  -9  251.64   49.97
  12   4   9  239.61   58.28
 -12  -4 -10    3.34   45.63
  12   4  10   62.78   52.76
 -12  -4 -11   24.39   57.42
  12   4  11  -53.99   53.74
  12  -6 -12   12.59   55.48
  12   6 -12  -15.89   22.53
 -12   6  12    7.55   44.37
  12  -6 -11  271.87   56.24
 -12  -6  11  268.62   38.74
  12   6 -11  245.13   36.53
 -12   6  11  206.49   55.41
  12  -6 -10  138.06   52.25
 -12  -6  10  138.22   28.76
  12   6 -10  103.87   23.69
 -12   6  10   55.58   43.11
  12  -6  -9  131.37   49.46
 -12  -6   9   90.31   27.61
  12   6  -9   41.64   23.97
 -12   6   9   98.46   45.08
  12  -6  -8   69.29   47.00
 -12  -6   8   66.02   26.86
  12   6  -8  107.46   26.71
 -12   6   8  166.43   47.45
  12  -6  -7  139.00   44.98
 -12  -6   7  101.60   27.00
  12   6  -7  109.05   29.96
 -12   6   7   39.26   39.50
  12  -6  -6   80.16   38.18
 -12  -6   6   41.44   24.82
  12   6  -6   42.53   26.32
 -12   6   6   65.78   35.48
  12  -6  -5  -16.81   33.77
 -12  -6   5   57.70   27.29
  12   6  -5   63.63   30.00
 -12   6   5   36.80   34.36
  12  -6  -4   36.49   35.11
 -12  -6   4   58.21   28.48
  12   6  -4   56.87   30.29
 -12   6   4    0.17   33.25
  12  -6  -3  188.23   43.11
 -12  -6   3  233.10   41.51
  12   6  -3  114.68   31.80
 -12   6   3  199.27   40.77
  12  -6  -2  -15.29   35.55
 -12  -6   2   32.08   30.27
  12   6  -2   22.15   28.59
 -12   6   2   -5.36   34.15
  12  -6  -1  336.98   55.80
 -12  -6   1  108.23   32.01
  12   6  -1  228.01   41.21
 -12   6   1  245.42   49.05
  12  -6   0  140.33   42.40
 -12  -6   0  108.45   32.55
  12   6   0   73.89   34.42
 -12   6   0   45.88   36.53
  12  -6   1  122.28   35.84
 -12  -6  -1   69.80   31.43
  12   6   1   43.75   30.32
 -12   6  -1   75.68   46.00
  12  -6   2   15.44   32.51
 -12  -6  -2  129.35   34.05
  12   6   2  131.58   34.25
 -12   6  -2   80.66   46.75
  12  -6   3   65.78   38.17
 -12  -6  -3   79.11   31.04
  12   6   3   26.23   32.91
 -12   6  -3   36.60   52.05
  12  -6   4   32.41   52.34
 -12  -6  -4  158.37   41.04
  12   6   4  153.27   35.79
 -12   6  -4  -40.25   62.74
  12  -6   5  108.95   53.67
 -12  -6  -5   31.60   38.64
  12   6   5   39.40   35.01
 -12   6  -5  -17.37   58.72
  12  -6   6   27.39   52.92
 -12  -6  -6   44.31   40.86
  12   6   6   -3.11   38.79
 -12   6  -6   18.04   63.65
  12  -6   7   57.67   59.33
 -12  -6  -7   70.78   46.32
  12   6   7   80.26   47.64
 -12   6  -7   63.55   68.19
  12  -6   8   68.84   54.74
 -12  -6  -8   45.15   46.92
  12   6   8   78.51   48.86
 -12   6  -8   32.23   65.70
 -12  -6  -9  -10.10   44.23
  12   6   9   16.54   54.73
  12  -8  -7   40.65   65.81
 -12  -8   7  -45.88   38.41
  12   8  -7  -12.26   39.01
 -12   8   7  -62.47   54.81
  12  -8  -6   33.51   65.46
 -12  -8   6   41.38   45.78
  12   8  -6  -31.74   41.21
 -12   8   6  -10.51   51.56
  12  -8  -5    2.18   51.02
 -12  -8   5    0.70   45.81
  12   8  -5    5.70   43.56
 -12   8   5   24.64   49.75
  12  -8  -4   85.57   58.75
 -12  -8   4   55.97   45.53
  12   8  -4   27.75   50.02
 -12   8   4   28.08   46.51
  12  -8  -3   42.05   55.56
 -12  -8   3   42.95   47.84
  12   8  -3   75.46   46.48
 -12   8   3   52.68   48.01
  12  -8  -2   13.53   55.95
 -12  -8   2    5.82   49.00
  12   8  -2   62.03   49.86
 -12   8   2    1.93   47.31
  12  -8  -1   40.07   51.66
 -12  -8   1   11.44   49.08
  12   8  -1   41.54   51.30
 -12   8   1  -10.75   47.94
  12  -8   0   80.12   53.77
 -12  -8   0   76.95   52.41
  12   8   0   -2.70   53.53
 -12   8   0  -19.43   48.73
  12  -8   1   12.52   51.57
 -12  -8  -1  -12.61   48.87
  12   8   1   35.86   48.56
 -12   8  -1    7.67   49.21
  12  -8   2   79.16   51.88
 -12  -8  -2   70.23   52.00
  12   8   2   62.68   47.53
 -12  -8  -3   16.88   55.89
  12   8   3   93.73   49.59
 -12   8  -3   67.44   58.72
  12  -8   4    1.30   50.54
 -12  -8  -4   28.67   57.33
  12   8   4   47.54   50.31
 -12   8  -4   72.07   60.48
  13  -1 -16   69.28   44.48
 -13  -1  16   59.09   31.28
  13   1 -16   56.99   38.24
 -13   1  16   59.67   37.38
  13  -1 -15    6.04   37.97
 -13  -1  15   45.33   29.34
  13   1 -15  214.42   42.90
 -13   1  15   56.13   36.63
  13  -1 -14   41.00   34.52
 -13  -1  14   47.89   26.21
  13   1 -14   71.43   30.91
 -13   1  14    8.93   33.80
  13  -1 -13   42.22   36.97
 -13  -1  13   21.64   23.49
  13   1 -13   42.94   24.73
 -13   1  13   29.25   32.51
  13  -1 -12   14.09   28.39
 -13  -1  12   48.60   21.22
  13   1 -12   56.10   23.62
 -13   1  12   48.66   26.52
  13  -1 -11  387.22   52.11
 -13  -1  11  406.47   52.03
  13   1 -11  442.99   58.18
 -13   1  11  398.26   56.33
  13  -1 -10  210.45   35.13
 -13  -1  10  300.18   40.75
  13   1 -10  300.18   42.78
 -13   1  10  198.71   35.69
  13  -1  -9 4170.85  502.14
 -13  -1   9 3978.37  478.51
  13   1  -9 4360.50  524.37
 -13   1   9 3933.08  473.69
  13  -1  -8 2055.00  247.82
 -13  -1   8 1996.97  240.89
  13   1  -8 1897.90  228.57
 -13   1   8 1998.38  241.03
  13  -1  -7  100.06   17.38
 -13  -1   7  144.08   23.48
  13   1  -7  128.84   18.33
 -13   1   7  105.24   18.17
  13  -1  -6 1619.09  195.17
 -13  -1   6 1626.17  197.01
  13   1  -6 1940.36  233.95
 -13   1   6 1369.85  165.44
 -13  -1   5   43.22   32.74
  13   1  -5   71.81   27.80
  13  -1  -4 1019.15  123.49
 -13   1   4  806.43   98.56
  13  -1  -2  589.18   76.99
 -13   1   2  802.47  106.30
 -13  -1  -4  212.44   39.81
  13   1   4  171.39   45.05
 -13  -1  -5   49.12   33.23
  13   1   5   67.78   46.82
 -13  -1  -6   51.53   35.85
  13   1   6    1.45   47.34
 -13  -1  -7   65.88   34.75
  13   1   7   29.58   45.06
 -13  -1  -8   75.24   41.51
  13   1   8   17.42   48.88
 -13  -1  -9  174.08   44.48
  13   1   9  204.08   54.15
 -13  -1 -10   72.89   39.68
  13   1  10  143.37   52.62
 -13  -1 -11   21.81   47.20
  13   1  11   29.06   53.24
  13  -1  12  -28.89   58.71
 -13  -1 -12   33.46   47.48
  13   1  12   51.59   54.74
  13  -1  13  -34.49   64.15
 -13  -1 -13   24.30   59.94
  13   1  13  -27.75   61.35
  13  -3 -15  167.42   49.80
 -13  -3  15   94.56   26.79
  13   3 -15   81.90   31.32
 -13   3  15   62.34   43.14
  13  -3 -14  145.07   41.54
 -13  -3  14   42.39   23.24
  13   3 -14   67.24   27.30
 -13   3  14   26.99   41.65
  13  -3 -13  -28.33   34.26
 -13  -3  13   66.48   20.93
  13   3 -13   55.34   22.23
 -13   3  13   86.39   37.21
  13  -3 -12 1026.51  128.68
 -13  -3  12 1008.53  122.28
  13   3 -12 1116.52  135.21
 -13   3  12  863.32  109.33
  13  -3 -11   11.51   31.74
 -13  -3  11   67.37   14.80
  13   3 -11    0.92   12.55
 -13   3  11   12.78   31.62
  13  -3 -10   64.64   31.93
 -13  -3  10   58.95   12.97
  13   3 -10   62.90   12.45
 -13   3  10   88.54   32.98
  13  -3  -9  110.07   33.29
 -13  -3   9   60.76   13.08
  13   3  -9   68.40   10.95
 -13   3   9  105.34   32.13
  13  -3  -8  293.95   44.27
 -13   3   8  253.33   40.99
  13  -3  -7  302.73   42.53
 -13   3   7  335.57   47.21
  13  -3  -6   19.71   17.69
 -13   3   6  -29.58   20.21
  13  -3  -5  109.05   22.22
 -13  -3   5   85.60   27.47
  13   3  -5   88.95   24.65
 -13   3   5  112.64   23.28
  13  -3  -4  336.13   45.42
 -13  -3   4  404.06   55.04
  13   3  -4  298.63   42.44
 -13   3   4  352.41   46.73
 -13  -3   3  150.45   26.48
  13   3  -3   48.08   22.30
 -13   3   3   86.21   24.84
  13  -3  -2   49.51   22.14
 -13  -3   2   -5.48   15.81
  13   3  -2   27.97   20.45
 -13   3   2  104.75   24.40
  13  -3  -1   26.11   21.81
 -13  -3   1   90.13   18.14
  13   3  -1  -11.27   19.50
 -13   3   1   47.55   24.10
  13  -3   0 1450.67  177.47
 -13  -3   0 1906.39  229.85
  13   3   0 2366.36  285.32
 -13   3   0 1798.83  219.51
  13  -3   1    5.00   47.58
 -13  -3  -1   77.30   20.82
  13   3   1   81.42   21.63
 -13   3  -1   95.49   55.52
 -13  -3  -2  100.15   23.31
  13   3   2   88.92   25.70
 -13   3  -2  287.44   82.14
 -13  -3  -3  121.38   26.07
  13   3   3   66.43   31.33
 -13  -3  -4  383.54   52.96
  13   3   4  400.67   58.78
 -13  -3  -5   30.06   29.24
  13   3   5   -5.14   37.49
 -13  -3  -6   10.14   29.38
  13   3   6    1.42   39.49
 -13  -3  -7  407.89   60.26
  13   3   7  415.67   67.50
 -13  -3  -8  243.15   46.45
  13   3   8  331.32   63.70
 -13  -3  -9   13.13   38.62
  13   3   9   -6.22   52.27
 -13  -3 -10  162.05   50.19
  13   3  10  134.48   48.54
 -13  -3 -11   67.40   52.58
  13   3  11   88.46   51.43
 -13  -3 -12   -8.71   61.51
  13   3  12   23.04   58.07
  13  -5 -13   35.40   51.37
 -13   5  13   49.92   41.98
  13  -5 -12  136.30   44.68
 -13  -5  12  105.33   18.67
  13   5 -12   28.50   19.94
 -13   5  12  142.38   49.55
  13  -5 -11  221.07   52.71
 -13  -5  11  130.76   21.55
 -13   5  11  167.00   41.77
  13  -5 -10  367.55   61.92
 -13  -5  10  280.37   37.24
  13   5 -10  344.77   43.96
 -13   5  10  310.80   59.23
  13  -5  -9  -30.40   38.57
 -13  -5   9   13.98   14.59
  13   5  -9   57.53   18.13
 -13   5   9   14.25   41.98
  13  -5  -8  135.05   37.90
 -13  -5   8  114.47   22.04
  13   5  -8  106.83   21.54
 -13   5   8  123.78   34.73
  13  -5  -7   40.28   32.33
 -13  -5   7   72.49   20.55
  13   5  -7  114.44   22.97
 -13   5   7    9.03   31.66
  13  -5  -6  -16.73   28.24
 -13  -5   6   77.73   21.44
  13   5  -6   48.13   21.27
 -13   5   6   32.61   29.17
  13  -5  -5   -9.77   27.30
 -13  -5   5   60.50   21.46
  13   5  -5   62.91   23.86
 -13   5   5   10.79   28.79
  13  -5  -4   49.85   28.70
 -13  -5   4  100.58   26.08
  13   5  -4  112.45   28.84
 -13   5   4   67.45   31.33
  13  -5  -3  107.35   32.58
 -13  -5   3  130.12   28.87
  13   5  -3  139.72   28.38
 -13   5   3  112.42   33.22
  13  -5  -2   -2.79   30.23
  13   5  -2   61.88   24.82
 -13   5   2   85.74   30.82
 -13  -5   1  113.44   28.35
  13   5  -1  116.03   27.74
 -13   5   1  105.43   41.75
  13  -5   0  319.57   49.87
 -13  -5   0  218.80   36.03
  13   5   0  223.76   38.48
 -13   5   0  242.30   53.03
  13  -5   1   63.40   31.66
 -13  -5  -1   55.88   26.42
  13   5   1   49.95   32.62
 -13   5  -1   55.07   37.04
  13  -5   2   47.92   40.28
 -13  -5  -2  -16.33   26.54
  13   5   2   61.66   30.27
 -13   5  -2    6.27   50.33
  13  -5   3  148.33   48.25
 -13  -5  -3  101.02   32.34
  13   5   3  122.55   37.76
 -13   5  -3  188.80   58.51
 -13  -5  -4  104.25   33.39
  13   5   4  168.84   41.20
 -13   5  -4  141.49   69.21
  13  -5   5   15.96   61.89
 -13  -5  -5  101.83   36.85
  13   5   5   61.62   35.52
 -13   5  -5  -31.80   69.72
  13  -5   6   68.83   58.65
 -13  -5  -6  178.04   39.12
  13   5   6  165.44   45.12
 -13   5  -6   16.84   71.51
 -13  -5  -7  207.91   45.84
  13   5   7   95.29   48.40
 -13  -5  -8   55.14   45.70
  13   5   8   79.86   49.12
 -13  -5  -9   85.47   48.09
  13   5   9   69.19   53.06
 -13  -5 -10   34.31   49.00
  13   5  10   21.29   53.19
  13  -7 -10  199.70   68.29
 -13  -7  10  249.66   44.10
  13   7 -10  258.14   44.72
 -13   7  10  291.97   68.53
  13  -7  -9   42.93   58.99
 -13  -7   9  105.43   30.78
  13   7  -9   54.09   34.59
 -13   7   9   69.01   53.78
  13  -7  -8  198.56   61.08
 -13  -7   8  138.66   34.80
  13   7  -8  139.54   37.42
 -13   7   8  103.81   49.95
  13  -7  -7   25.32   50.51
 -13  -7   7   82.36   37.56
  13   7  -7   62.67   36.34
 -13   7   7   78.25   47.94
  13  -7  -6  126.30   50.85
 -13  -7   6  156.10   43.01
  13   7  -6  104.09   35.79
 -13   7   6   88.72   45.54
  13  -7  -5   34.76   46.25
 -13  -7   5   17.76   38.37
  13   7  -5   19.63   36.02
 -13   7   5   44.40   33.56
  13  -7  -4  150.45   50.54
 -13  -7   4  120.37   44.31
  13   7  -4   97.56   36.00
 -13   7   4  159.92   44.34
  13  -7  -3   49.52   43.94
 -13  -7   3  -16.62   38.72
  13   7  -3   18.29   36.05
 -13   7   3    8.58   39.33
  13  -7  -2   -7.29   41.98
 -13  -7   2   42.42   35.82
  13   7  -2   29.32   38.96
 -13   7   2   46.27   43.39
  13  -7  -1   20.76   42.64
 -13  -7   1   44.13   44.98
  13   7  -1   28.60   40.62
 -13   7   1   73.44   45.69
  13  -7   0   58.44   44.62
 -13  -7   0   11.09   44.98
  13   7   0   31.35   43.04
 -13   7   0   16.71   44.79
  13  -7   1   59.43   47.14
 -13  -7  -1   78.52   44.81
  13   7   1   78.58   40.10
 -13   7  -1   39.54   51.05
  13  -7   2   35.91   39.36
 -13  -7  -2   63.09   42.09
  13   7   2   17.10   39.98
 -13   7  -2    2.93   56.78
  13  -7   3   29.01   45.54
 -13  -7  -3   21.71   44.98
  13   7   3  -21.07   45.56
 -13   7  -3  -13.93   56.58
  13  -7   4   29.55   48.73
 -13  -7  -4   30.99   46.62
  13   7   4   35.76   42.49
 -13   7  -4   29.78   58.52
  13  -7   5   22.32   47.70
 -13  -7  -5   80.59   59.60
  13   7   5   20.44   47.09
 -13   7  -5    9.04   60.50
  13  -7   6   63.21   52.82
 -13  -7  -6   54.02   55.79
  13   7   6   84.22   53.96
 -13   7  -6   71.51   62.65
  13  -7   7   40.39   58.83
 -13  -7  -7   65.29   55.27
  13   7   7   46.46   51.63
 -13   7  -7  -16.87   67.13
  14   0 -16   94.17   43.01
 -14   0  16    1.09   33.23
  14   0 -15  -15.04   36.54
 -14   0  15   14.96   30.12
  14   0 -14  109.76   35.30
 -14   0  14   25.70   30.63
  14   0 -13   16.11   32.17
 -14   0  13   48.09   28.65
  14   0 -12 1708.25  208.05
 -14   0  12 1393.35  169.41
  14   0 -11   26.58   28.28
 -14   0  11   49.15   24.13
  14   0 -10  149.46   31.26
 -14   0  10   42.73   22.83
  14   0  -9   36.27   19.04
 -14   0   9   15.68   18.94
  14   0  -8  161.48   24.88
 -14   0   8  172.66   26.72
  14   0  -6 2090.38  251.78
 -14   0   6 2179.54  262.81
  14   0  -5   22.79   17.68
 -14   0   5   42.36   19.73
  14   0   9   49.65   49.05
  14   0  10  -27.16   48.50
 -14   0 -10    1.78   42.19
  14   0  11  -26.85   53.89
 -14   0 -11    3.85   45.63
  14   0  12   44.44   64.01
 -14   0 -12   29.92   53.30
  14  -2 -16   97.33   41.60
 -14  -2  16  100.97   27.60
  14   2 -16  109.32   38.99
 -14   2  16   45.87   41.55
  14  -2 -15  134.00   40.96
 -14  -2  15  114.75   27.36
  14   2 -15   33.22   32.37
 -14   2  15   97.34   38.26
  14  -2 -14  155.11   42.37
 -14  -2  14  139.11   30.57
  14   2 -14   83.80   29.83
 -14   2  14   84.20   36.19
  14  -2 -13  126.74   37.69
 -14  -2  13  199.13   33.40
  14   2 -13  173.51   31.18
 -14   2  13  153.13   41.38
  14  -2 -12  128.45   27.44
 -14  -2  12  107.51   24.33
 -14   2  12  187.10   39.22
  14  -2 -11   46.58   28.87
 -14  -2  11   58.81   20.65
  14   2 -11   59.43   18.81
 -14   2  11   51.08   28.66
  14  -2 -10   40.21   26.13
 -14  -2  10   35.10   16.28
  14   2 -10   52.58   16.84
 -14   2  10   97.29   28.77
  14  -2  -9  364.01   50.61
 -14  -2   9  353.12   45.12
  14   2  -9  377.03   47.45
 -14   2   9  389.20   53.29
  14  -2  -8   64.35   21.34
 -14  -2   8   74.26   19.49
  14   2  -8   52.14   15.41
 -14   2   8    5.96   18.02
  14  -2  -7  470.58   59.02
 -14   2   7  533.71   66.73
  14  -2  -6   86.04   18.33
 -14   2   6   90.86   19.91
  14  -2  -4  273.29   36.40
 -14   2   4  364.43   49.18
  14  -2  -3  759.30   94.10
 -14   2   3  605.46   76.27
  14  -2   0  183.84   48.23
 -14  -2   0   69.67   26.54
  14   2   0  206.21   37.38
 -14   2   0  210.74   58.99
 -14  -2  -1  567.53   74.56
  14   2   1  568.80   75.38
 -14  -2  -2  394.16   57.67
  14   2   2  212.58   44.36
 -14  -2  -3  337.97   55.38
  14   2   3  167.00   49.28
 -14  -2  -4  101.50   35.23
  14   2   4  154.12   50.07
 -14  -2  -5  108.09   33.30
  14   2   5   -6.11   37.11
 -14  -2  -6  -32.61   30.95
  14   2   6   48.91   38.69
 -14  -2  -7    9.35   33.66
  14   2   7   29.62   45.98
 -14  -2  -8  102.82   38.38
  14   2   8   59.78   49.93
 -14  -2  -9   60.09   37.66
  14   2   9   93.71   48.57
 -14  -2 -10   60.63   44.78
  14   2  10   34.19   46.53
 -14  -2 -11  112.21   55.01
  14   2  11  172.38   58.41
 -14  -2 -12   63.79   54.13
  14   2  12   -1.07   51.22
  14  -4 -14  191.20   51.30
 -14  -4  14   73.88   19.62
  14   4 -14   80.94   27.57
 -14   4  14  173.37   49.01
  14  -4 -13  120.33   42.47
 -14  -4  13  108.71   20.39
  14   4 -13   89.97   23.45
 -14   4  13  106.06   36.97
  14  -4 -12   75.56   39.35
 -14  -4  12   40.11   12.00
  14   4 -12   82.16   17.83
 -14   4  12  102.81   43.49
  14  -4 -11    4.66   39.68
 -14   4  11   80.29   42.33
  14  -4 -10    5.26   35.78
 -14   4  10   76.92   39.53
  14  -4  -9  135.87   37.83
 -14  -4   9   33.15   16.26
  14   4  -9   48.43   13.93
 -14   4   9  119.32   38.68
  14  -4  -8   42.06   30.06
 -14  -4   8   45.81   16.66
  14   4  -8   -3.89   15.20
 -14   4   8   46.56   30.54
  14  -4  -7    3.56   25.89
 -14  -4   7   40.94   18.53
  14   4  -7   44.82   18.21
 -14   4   7   -3.35   28.91
  14  -4  -6   52.73   26.10
 -14  -4   6   87.38   21.77
  14   4  -6   44.55   19.73
 -14   4   6   76.09   30.06
  14  -4  -5  115.52   28.56
 -14  -4   5  131.50   24.50
  14   4  -5  111.92   23.34
 -14   4   5   58.68   25.11
  14  -4  -4  316.60   45.74
 -14  -4   4  231.12   34.60
  14   4  -4  237.21   34.52
 -14   4   4  291.83   46.01
  14  -4  -3  145.50   29.66
 -14  -4   3   69.72   21.27
  14   4  -3   18.41   19.38
 -14   4   3   73.74   29.18
  14  -4  -2  130.87   29.20
 -14  -4   2   93.78   21.82
  14   4  -2  105.93   24.50
 -14   4   2  107.07   35.88
  14  -4  -1   69.11   27.80
 -14  -4   1   16.46   19.53
  14   4  -1   27.65   19.91
 -14   4   1   88.92   35.74
  14  -4   0    5.12   25.76
 -14  -4   0   -8.05   18.63
  14   4   0   -3.15   22.57
 -14   4   0  -31.63   32.96
  14  -4   1   92.79   31.82
  14   4   1  218.10   37.36
 -14   4  -1  129.12   42.01
  14  -4   2   57.63   35.45
 -14  -4  -2    7.76   23.48
  14   4   2  -18.05   26.95
 -14   4  -2   71.77   50.89
  14  -4   3  124.24   54.11
 -14  -4  -3  127.29   30.29
  14   4   3  126.29   34.05
 -14   4  -3   73.68   57.73
  14  -4   4   14.52   53.88
 -14  -4  -4    5.49   26.56
  14   4   4   50.20   34.35
 -14   4  -4  140.07   67.37
 -14  -4  -5   34.87   28.14
  14   4   5   16.94   35.95
 -14  -4  -6  150.31   36.54
  14   4   6   68.57   42.01
 -14  -4  -7  232.25   43.82
  14   4   7  213.43   46.93
 -14  -4  -8  361.88   58.93
  14   4   8  389.34   64.99
 -14  -4  -9  172.52   49.32
  14   4   9   33.53   45.90
 -14  -4 -10   87.78   50.70
  14   4  10   14.78   52.35
 -14  -4 -11   31.91   54.01
  14   4  11  -12.88   55.92
  14  -6 -12    2.08   62.57
 -14  -6  12    4.99   16.39
  14   6 -12  -10.91   18.74
 -14   6  12    8.75   43.52
  14  -6 -11  196.87   61.98
 -14  -6  11  224.89   33.50
  14   6 -11  230.55   33.98
 -14   6  11  154.83   52.14
  14  -6 -10   89.77   51.86
 -14  -6  10  105.31   24.40
  14   6 -10   97.47   25.98
 -14   6  10   15.37   43.68
  14  -6  -9  200.12   53.63
 -14  -6   9  182.99   32.18
  14   6  -9  145.35   28.91
 -14   6   9  274.28   55.44
  14  -6  -8  134.30   48.60
 -14  -6   8  116.41   27.46
  14   6  -8  143.80   28.67
 -14   6   8  176.06   47.55
  14  -6  -7   71.67   41.41
 -14  -6   7   51.06   24.89
  14   6  -7   52.86   25.60
 -14   6   7   64.44   38.95
  14  -6  -6  142.10   40.35
 -14  -6   6  133.41   32.49
  14   6  -6  134.71   30.32
 -14   6   6  149.32   40.05
  14  -6  -5   23.69   35.24
 -14  -6   5   53.43   27.87
  14   6  -5   48.13   28.94
 -14   6   5   11.00   28.63
  14  -6  -4  200.55   43.25
 -14  -6   4  305.42   47.45
  14   6  -4  279.38   46.44
 -14   6   4  163.04   35.24
  14  -6  -3   32.28   36.27
 -14  -6   3   67.01   29.47
  14   6  -3   63.82   30.95
 -14   6   3   54.21   34.45
  14  -6  -2   78.22   38.16
 -14  -6   2   45.64   32.13
  14   6  -2  113.68   33.94
 -14   6   2  -19.86   34.79
  14  -6  -1   75.45   38.31
 -14  -6   1   53.75   35.44
  14   6  -1   36.51   27.68
 -14   6   1   40.05   33.39
 -14  -6   0  105.24   38.50
  14   6   0  100.67   32.40
 -14   6   0   60.69   39.74
  14  -6   1   81.00   41.03
 -14  -6  -1   46.28   33.64
  14   6   1    4.73   36.67
 -14   6  -1  118.33   43.53
  14  -6   2  106.35   45.12
 -14  -6  -2  117.64   40.62
  14   6   2   68.95   34.97
 -14   6  -2  129.81   56.14
  14  -6   3  -13.58   43.86
 -14  -6  -3   61.23   31.56
  14   6   3   23.07   33.47
 -14   6  -3   24.05   62.43
  14  -6   4    9.15   45.94
 -14  -6  -4  -11.81   34.08
  14   6   4   25.62   34.70
 -14   6  -4  -28.53   62.43
  14  -6   5   -1.00   52.08
 -14  -6  -5   67.06   42.47
  14   6   5  109.77   41.02
 -14   6  -5  162.05   70.74
  14  -6   6   -7.00   57.96
 -14  -6  -6   34.84   50.60
  14   6   6  -44.10   40.43
 -14   6  -6    1.91   73.01
  14  -6   7   76.45   59.39
 -14  -6  -7  155.39   51.71
  14   6   7   97.46   43.42
 -14   6  -7   93.82   71.98
  14  -6   8   16.98   60.79
 -14  -6  -8   42.26   49.52
  14   6   8   82.57   48.88
  14  -8  -7    8.49   65.15
 -14  -8   7  -15.67   37.99
  14   8  -7  -13.86   40.41
 -14   8   7  -71.10   53.88
  14  -8  -6   48.37   64.11
 -14  -8   6  103.29   47.43
  14   8  -6   -8.05   43.00
 -14   8   6   21.10   52.34
  14  -8  -5   25.32   60.40
 -14  -8   5    5.00   46.51
  14   8  -5   53.99   41.84
 -14   8   5    7.44   50.65
  14  -8  -4   50.70   59.58
 -14  -8   4    9.74   49.56
  14   8  -4   49.35   46.38
 -14   8   4   84.61   49.45
  14  -8  -3  -14.78   57.55
 -14  -8   3  -11.92   49.24
  14   8  -3   13.87   47.23
 -14   8   3   33.37   47.50
  14  -8  -2   18.64   57.66
 -14  -8   2   58.72   51.16
  14   8  -2   50.03   50.16
 -14   8   2  -54.35   50.06
  14  -8  -1   31.35   55.13
 -14  -8   1   57.66   45.64
  14   8  -1   51.81   45.94
 -14   8   1   32.24   48.06
  14  -8   0    9.80   54.38
 -14  -8   0   49.03   47.92
  14   8   0  -17.35   48.25
 -14   8   0  -43.39   48.73
  14  -8   1  -13.51   54.69
 -14  -8  -1  -11.79   51.52
  14   8   1    7.76   48.03
 -14  -8  -2  -18.97   53.77
  14   8   2   59.48   46.29
 -14   8  -2  104.62   64.15
  14  -8   3   -8.46   43.12
 -14  -8  -3   94.00   60.21
  14   8   3   42.20   50.19
 -14   8  -3   23.92   53.92
  15  -1 -16   12.22   43.31
 -15  -1  16   22.66   31.02
  15   1 -16  -18.74   37.79
 -15   1  16   -2.31   35.85
  15  -1 -15   55.99   40.35
 -15  -1  15   88.33   30.34
  15   1 -15   42.27   33.19
 -15   1  15  121.22   39.20
  15  -1 -14   36.27   34.60
 -15  -1  14   82.65   27.85
  15   1 -14  124.55   33.77
 -15   1  14    5.46   32.37
  15  -1 -13   41.06   31.48
 -15  -1  13   -2.58   23.34
  15   1 -13   22.32   26.01
 -15   1  13   22.14   30.36
  15  -1 -12  522.81   73.06
 -15  -1  12  590.31   75.69
  15   1 -12  510.07   65.15
 -15   1  12  594.28   78.01
  15  -1 -11  921.21  115.12
 -15  -1  11  933.95  115.21
  15   1 -11  895.73  110.70
 -15   1  11  899.98  113.01
  15  -1 -10  568.94   74.29
 -15  -1  10  501.58   63.59
  15   1 -10  646.51   80.54
 -15   1  10  540.36   70.42
  15  -1  -9  901.82  110.76
 -15  -1   9  927.86  113.46
  15   1  -9  906.49  110.73
 -15   1   9  944.57  116.47
  15  -1  -8  554.80   69.60
 -15  -1   8  468.17   60.87
  15   1  -8  372.92   46.36
 -15   1   8  434.92   55.51
  15  -1  -7 1629.00  196.72
 -15  -1   7 1999.80  242.16
  15   1  -7 1892.24  228.29
 -15   1   7 1566.72  189.36
  15  -1  -6  924.89  112.12
 -15  -1   6  789.87  106.76
  15   1  -6  742.75   96.24
 -15   1   6  978.81  119.03
  15  -1  -5  384.96   48.30
 -15   1   5  310.37   41.37
  15  -1  -4  318.30   42.84
 -15   1   4  246.69   36.92
  15  -1  -3  166.86   30.02
 -15   1   3  144.93   40.19
 -15  -1  -5   45.11   27.43
  15   1   5  131.48   49.22
 -15  -1  -6   76.34   34.26
  15   1   6  -41.33   46.00
 -15  -1  -7   88.20   40.60
  15   1   7    7.84   55.32
 -15  -1  -8   36.20   42.70
  15   1   8   51.57   49.25
 -15  -1  -9   42.95   38.17
  15   1   9   39.43   48.74
 -15  -1 -10  -12.29   47.34
  15   1  10   12.29   52.46
 -15  -1 -11   36.84   51.63
  15   1  11   64.45   55.69
 -15  -1 -12    7.41   51.26
  15   1  12    2.59   54.87
  15  -3 -15   16.40   41.93
 -15  -3  15   68.06   22.29
  15   3 -15   58.73   29.41
 -15   3  15   22.47   42.42
  15  -3 -14  150.03   40.96
 -15  -3  14   87.61   22.35
  15   3 -14   90.92   26.32
 -15   3  14    5.10   33.94
  15  -3 -13   46.25   30.41
 -15  -3  13  100.24   22.72
  15   3 -13  118.18   24.02
 -15   3  13   89.96   40.46
  15  -3 -12  474.54   68.70
 -15  -3  12  525.21   65.92
  15   3 -12  562.15   69.67
 -15   3  12  564.27   79.99
  15  -3 -11  177.62   39.39
 -15  -3  11  197.86   28.02
  15   3 -11  199.27   28.01
 -15   3  11  169.97   38.86
  15  -3 -10  155.96   37.53
  15   3 -10   75.04   12.86
  15  -3  -9   34.05   29.93
  15   3  -9   -5.13   19.08
 -15   3   9   32.59   25.98
  15  -3  -8   57.62   24.73
 -15   3   8   53.58   26.01
  15  -3  -7   13.18   17.63
 -15   3   7   55.59   21.27
  15  -3  -6   79.27   22.90
 -15   3   6   70.41   25.38
  15  -3  -5  121.76   24.82
 -15   3   5  111.67   26.11
 -15  -3   4  153.41   34.49
  15   3  -4  195.73   38.40
  15  -3  -3  178.89   31.53
 -15  -3   3  228.57   39.54
  15   3  -3  221.78   43.12
 -15   3   3  210.74   37.04
 -15  -3   2  469.45   62.88
  15   3  -2  426.43   61.17
 -15   3   2  340.66   51.43
  15  -3  -1    8.97   26.59
 -15  -3   1   41.88   23.81
  15   3  -1   -7.07   27.10
 -15   3   1   45.20   30.03
  15  -3   0   68.95   41.41
 -15  -3   0   14.38   20.01
  15   3   0   57.47   23.55
 -15   3   0  -48.52   47.03
  15  -3   1  216.96   68.08
 -15  -3  -1  350.85   48.33
  15   3   1  341.23   48.12
 -15   3  -1  247.26   82.02
  15  -3   2  116.61   45.93
 -15  -3  -2  137.70   29.51
  15   3   2  119.54   33.03
 -15   3  -2   59.78   56.71
 -15  -3  -4   39.40   31.55
  15   3   4   28.93   39.22
 -15  -3  -5    7.77   29.14
  15   3   5    1.55   38.16
 -15  -3  -6   83.49   37.49
  15   3   6   55.68   37.28
 -15  -3  -7   18.58   34.46
  15   3   7   68.02   48.78
 -15  -3  -8   -6.72   34.97
  15   3   8   20.28   43.27
 -15  -3  -9    0.99   41.89
  15   3   9  -17.48   51.83
 -15  -3 -10  109.91   51.47
  15   3  10   56.29   52.79
 -15  -3 -11  -49.45   55.38
  15   3  11   22.02   51.96
  15  -5 -13   54.32   51.04
 -15   5  13  110.51   51.11
  15  -5 -12  167.00   55.34
 -15   5  12  183.56   48.25
  15  -5 -11  144.36   48.93
 -15  -5  11   47.96   13.00
  15   5 -11   79.30   15.88
 -15   5  11  157.09   47.70
  15  -5 -10  -25.59   42.80
 -15  -5  10    8.05   15.62
  15   5 -10   -4.28   14.15
 -15   5  10  -28.84   43.49
  15  -5  -9   44.77   38.72
 -15  -5   9  106.25   23.54
  15   5  -9   77.36   18.84
 -15   5   9  134.27   38.99
  15  -5  -8   90.59   35.11
  15   5  -8   80.05   20.80
 -15   5   8   65.68   37.15
  15  -5  -7   27.02   31.36
 -15  -5   7  117.17   30.47
  15   5  -7   96.14   23.75
 -15   5   7   30.29   32.76
  15  -5  -6   59.84   30.10
 -15  -5   6   24.84   21.63
  15   5  -6   33.78   23.27
 -15   5   6   27.97   30.68
  15  -5  -5  261.12   43.49
 -15  -5   5  259.13   39.98
  15   5  -5  217.39   37.86
 -15   5   5  343.21   53.23
  15  -5  -4   74.05   27.88
 -15  -5   4   38.27   23.96
  15   5  -4   26.13   25.66
 -15   5   4  120.75   36.42
  15  -5  -3   39.80   31.53
 -15  -5   3  185.12   34.17
  15   5  -3   68.22   26.11
 -15   5   3   49.70   32.41
  15  -5  -2   52.58   34.36
 -15  -5   2  132.13   29.71
  15   5  -2   79.89   28.19
 -15   5   2   55.90   38.84
  15  -5  -1   54.08   27.64
 -15  -5   1   39.30   25.60
  15   5  -1   99.83   30.40
 -15   5   1   29.79   33.46
  15  -5   0   44.88   28.66
 -15  -5   0  147.34   33.08
  15   5   0    7.63   29.95
 -15   5   0   62.94   45.12
  15  -5   1   88.92   40.26
 -15  -5  -1  120.73   31.96
  15   5   1  198.56   44.17
 -15   5  -1  150.17   56.88
  15  -5   2   -5.44   46.56
 -15   5  -2   41.09   58.17
  15  -5   3   64.66   50.81
 -15  -5  -3  214.70   41.78
  15   5   3  174.93   41.99
 -15   5  -3   65.39   55.03
  15  -5   4   26.90   59.91
 -15  -5  -4  149.32   37.31
  15   5   4  168.56   41.91
 -15   5  -4   72.35   73.33
  15  -5   5   35.76   62.23
 -15  -5  -5   50.23   36.77
  15   5   5  163.18   42.16
 -15   5  -5  123.10   75.29
  15  -5   6   87.28   59.74
 -15  -5  -6  148.04   40.42
  15   5   6  113.95   40.94
 -15  -5  -7   40.10   42.06
  15   5   7    6.09   44.17
 -15  -5  -8   19.36   48.13
  15   5   8   14.37   54.32
 -15  -5  -9   71.51   50.00
  15   5   9   23.18   59.77
  15  -7 -10  134.89   67.61
 -15  -7  10  158.65   35.01
  15   7 -10  118.73   33.94
 -15   7  10   99.47   50.04
  15  -7  -9   16.30   59.56
 -15  -7   9   20.03   28.05
  15   7  -9    8.93   32.92
 -15   7   9   35.95   45.49
  15  -7  -8   -7.02   55.42
 -15  -7   8    3.86   31.94
  15   7  -8  -33.64   37.04
 -15   7   8  -29.38   46.65
  15  -7  -7  141.82   53.37
 -15  -7   7  176.06   43.82
  15   7  -7   73.59   37.26
 -15   7   7   24.31   48.05
  15  -7  -6  123.64   51.21
 -15  -7   6  153.41   43.25
  15   7  -6   89.64   36.00
 -15   7   6   66.55   45.40
  15  -7  -5  104.48   49.87
 -15  -7   5   62.87   38.09
  15   7  -5   92.26   39.59
 -15   7   5   71.59   41.88
  15  -7  -4  135.57   50.68
 -15  -7   4  202.81   51.57
  15   7  -4  124.18   40.77
 -15   7   4  124.89   43.35
  15  -7  -3  287.02   59.26
 -15  -7   3  288.72   54.98
  15   7  -3  302.02   55.11
 -15   7   3  261.12   54.96
  15  -7  -2   37.92   45.57
 -15  -7   2   63.35   45.26
  15   7  -2   23.11   43.08
 -15   7   2   -1.67   44.68
  15  -7  -1  -15.54   45.67
 -15  -7   1  115.86   49.21
  15   7  -1   41.02   43.04
 -15   7   1  -26.85   47.31
  15  -7   0    7.25   43.04
 -15  -7   0   24.17   40.05
  15   7   0   39.33   44.30
  15  -7   1   -0.91   43.51
 -15  -7  -1  -10.93   39.95
  15   7   1   63.70   41.93
 -15   7  -1   49.55   57.72
  15  -7   2   -3.14   40.45
 -15  -7  -2   27.73   50.67
  15   7   2   54.16   44.86
 -15   7  -2   57.56   61.25
  15  -7   3   87.34   49.12
 -15  -7  -3   73.76   50.09
  15   7   3   38.24   47.47
 -15   7  -3   16.25   60.09
  15  -7   4  124.77   49.97
 -15  -7  -4  102.51   51.26
  15   7   4   89.63   46.87
 -15   7  -4   42.66   64.86
  15  -7   5    5.45   51.70
 -15  -7  -5  -49.66   56.31
  15   7   5   -2.44   52.52
 -15   7  -5  -45.03   61.90
  15  -7   6   -2.03   51.87
 -15  -7  -6   72.83   57.33
  15   7   6   51.18   52.61
 -15   7  -6   18.92   55.28
  16   0 -16   33.39   38.59
 -16   0  16  -10.99   34.08
  16   0 -15    0.19   34.60
 -16   0  15   24.77   31.12
  16   0 -14   92.02   32.66
 -16   0  14   68.63   26.13
  16   0 -13    8.18   31.07
 -16   0  13   62.60   32.04
  16   0 -12  937.21  118.02
 -16   0  12 1016.03  126.33
  16   0 -11    3.50   31.69
 -16   0  11   26.20   22.62
  16   0 -10  198.14   32.54
 -16   0  10  204.79   33.75
  16   0  -9  292.26   39.71
 -16   0   9  242.02   36.49
  16   0  -8 3968.47  477.37
 -16   0   8 3051.36  367.69
  16   0  -7   58.15   17.63
 -16   0   7   39.18   19.12
  16   0  -6 1089.49  132.67
 -16   0   6 1244.18  152.42
  16   0  -5  122.86   26.79
 -16   0   5   99.96   34.00
  16   0  -4 1439.35  177.33
 -16   0   4 1286.49  162.47
  16   0  10   87.80   55.69
  16   0  11  -37.63   62.17
 -16   0 -11  -12.60   45.42
  16   0  12   68.20   55.65
 -16   0 -12   52.04   52.37
  16  -2 -16  182.43   50.96
 -16  -2  16  177.33   32.47
  16   2 -16  194.60   42.59
 -16   2  16  165.58   45.61
  16  -2 -15   76.58   37.86
 -16  -2  15   58.85   28.12
  16   2 -15  -11.16   32.93
 -16   2  15   26.68   35.78
  16  -2 -14  145.50   43.76
 -16  -2  14  116.41   29.18
  16   2 -14   70.65   28.25
 -16   2  14   82.43   41.11
  16  -2 -13  421.19   63.90
 -16  -2  13  478.22   63.76
  16   2 -13  435.35   58.35
 -16   2  13  312.64   53.64
  16  -2 -12  138.74   34.35
 -16  -2  12   54.91   24.75
  16   2 -12   66.01   23.78
 -16   2  12   23.30   34.45
 -16  -2  11  125.93   24.97
  16   2 -11  121.38   22.89
 -16   2  11   66.63   29.30
  16  -2 -10  322.12   46.39
 -16  -2  10  301.46   42.10
  16   2 -10  393.73   50.99
 -16   2  10  368.25   50.98
  16  -2  -9   68.60   23.34
 -16  -2   9  104.79   21.95
  16   2  -9   74.66   17.83
 -16   2   9   97.60   25.90
  16  -2  -8  314.34   43.42
 -16  -2   8  388.64   54.77
  16   2  -8  339.67   47.17
 -16   2   8  335.14   45.20
  16  -2  -7  380.85   49.93
 -16   2   7  410.86   53.58
  16  -2  -6   91.07   19.71
 -16   2   6  116.25   23.82
  16  -2  -5   57.15   18.67
 -16   2   5   38.42   18.44
  16  -2  -4  465.34   58.86
 -16   2   4  407.04   53.78
  16  -2  -3  117.63   26.48
 -16   2   3   98.80   29.30
  16  -2  -2   60.55   27.70
 -16   2   2   99.03   34.09
  16  -2  -1   12.55   48.94
 -16   2   1  -36.97   64.89
  16  -2   0  -84.18   57.55
 -16   2   0   22.66   52.73
 -16  -2  -1   23.22   29.96
  16   2   1   78.65   36.98
 -16  -2  -2  241.17   44.88
  16   2   2  312.78   60.29
 -16  -2  -3  271.59   48.25
  16   2   3  272.44   60.29
 -16  -2  -4   67.34   34.52
  16   2   4  103.10   45.16
 -16  -2  -5   36.74   34.76
  16   2   5   15.54   45.56
 -16  -2  -6  138.18   42.81
  16   2   6   61.01   52.71
 -16  -2  -7   59.48   37.31
  16   2   7  116.25   52.66
 -16  -2  -8   76.65   37.55
  16   2   8   -2.35   49.39
 -16  -2  -9  163.74   47.27
  16   2   9  108.41   53.44
 -16  -2 -10   17.65   46.85
  16   2  10   78.53   55.63
 -16  -2 -11   38.28   59.13
  16   2  11   -0.43   54.01
 -16  -2 -12   -4.75   57.18
  16   2  12   43.22   60.43
  16  -4 -14   41.06   40.83
 -16  -4  14   75.46   18.58
  16   4 -14   81.65   23.28
 -16   4  14   59.75   44.41
  16  -4 -13   33.27   45.03
 -16  -4  13   52.38   14.65
  16   4 -13   40.93   15.74
 -16   4  13  124.55   42.09
  16  -4 -12   33.09   43.93
 -16  -4  12   -4.12    9.11
  16   4 -12   35.74   11.74
 -16   4  12   58.59   39.18
  16  -4 -11   97.44   42.93
 -16   4  11  134.63   44.55
  16  -4 -10   41.43   36.95
 -16   4  10  122.92   41.03
  16  -4  -9  176.48   38.81
 -16   4   9  159.64   39.47
  16  -4  -8   37.48   27.65
 -16  -4   8   32.52   26.68
  16   4  -8   42.98   26.35
 -16   4   8   73.57   30.71
  16  -4  -7  148.04   32.64
 -16  -4   7   72.92   28.05
  16   4  -7   75.11   26.75
 -16   4   7  112.64   28.87
  16  -4  -6  210.45   37.43
 -16  -4   6   80.74   25.63
  16   4  -6  107.83   28.24
  16  -4  -5   43.99   27.00
 -16  -4   5   78.19   23.35
  16   4  -5   41.51   26.13
 -16   4   5  100.90   32.72
  16  -4  -4  218.66   37.90
 -16  -4   4  162.19   32.01
  16   4  -4  206.07   37.15
 -16   4   4  253.19   44.38
  16  -4  -3    4.00   20.28
  16   4  -3  -16.73   27.34
 -16   4   3   49.35   30.70
  16  -4  -2  111.13   28.77
 -16  -4   2   98.70   24.48
  16   4  -2   95.90   30.37
 -16   4   2   68.73   37.63
  16  -4  -1   92.87   27.17
 -16  -4   1   -6.44   22.06
  16   4  -1   44.94   29.57
 -16   4   1   33.87   34.84
  16  -4   0  107.29   38.69
 -16  -4   0  110.11   30.53
  16   4   0   62.67   32.24
 -16   4   0  119.21   48.42
  16  -4   1  144.08   44.48
 -16  -4  -1   79.60   28.69
  16   4   1   17.76   33.75
 -16   4  -1   39.43   56.17
  16  -4   2   78.46   50.58
  16   4   2  138.91   34.99
 -16   4  -2   15.00   60.57
  16  -4   3  111.12   56.40
 -16  -4  -3   68.16   31.18
  16   4   3   62.77   34.69
 -16   4  -3  -18.31   70.16
 -16  -4  -4  330.19   51.16
  16   4   4  405.90   63.40
 -16  -4  -5   24.88   32.00
  16   4   5   32.75   43.32
 -16  -4  -6  192.19   45.94
  16   4   6   19.96   38.95
 -16  -4  -7   12.41   39.12
  16   4   7   82.53   46.89
 -16  -4  -8   64.99   44.43
  16   4   8   70.98   51.52
 -16  -4  -9   64.65   50.60
  16   4   9  -41.79   53.98
 -16  -4 -10   16.47   51.37
  16   4  10   23.95   51.13
  16  -6 -12   91.29   66.73
 -16  -6  12  115.38   20.75
  16   6 -12   80.77   21.85
 -16   6  12  156.95   56.63
  16  -6 -11  189.65   62.20
 -16  -6  11  153.84   25.77
  16   6 -11  123.05   25.57
 -16   6  11  136.89   51.98
  16  -6 -10  220.50   58.64
 -16  -6  10  220.79   34.94
  16   6 -10  218.66   35.92
 -16   6  10  146.77   47.84
  16  -6  -9   60.50   47.07
 -16  -6   9  -11.21   24.17
  16   6  -9   21.92   25.33
 -16   6   9   24.71   34.50
  16  -6  -8  137.00   41.16
 -16  -6   8  168.13   33.98
  16   6  -8  174.93   34.87
 -16   6   8  125.48   43.82
  16  -6  -7   70.08   40.69
 -16  -6   7   75.18   28.96
  16   6  -7   44.88   30.32
 -16   6   7   76.48   38.59
  16  -6  -6   -7.51   37.22
 -16  -6   6   49.63   28.87
  16   6  -6   84.78   30.13
 -16   6   6   43.31   36.49
  16  -6  -5   68.27   36.95
 -16  -6   5  137.19   37.31
  16   6  -5  158.93   36.71
 -16   6   5  128.51   39.35
  16  -6  -4  107.53   39.59
 -16  -6   4   40.11   33.09
  16   6  -4   50.33   31.42
 -16   6   4   55.90   36.39
  16  -6  -3  110.44   40.22
 -16  -6   3  118.55   36.19
  16   6  -3  106.10   36.42
 -16   6   3  187.38   42.12
  16  -6  -2  151.16   42.15
 -16  -6   2    1.55   30.77
  16   6  -2   20.97   35.51
 -16   6   2   35.71   37.35
  16  -6  -1  326.93   53.85
 -16  -6   1  180.31   44.77
  16   6  -1  154.97   37.38
 -16   6   1  206.21   46.25
  16  -6   0   55.32   33.25
 -16  -6   0   26.34   34.94
  16   6   0   54.33   38.44
 -16   6   0   29.35   49.38
  16  -6   1   23.93   41.02
 -16  -6  -1   49.80   34.60
  16   6   1   11.57   35.51
 -16   6  -1   56.91   45.02
  16  -6   2  -29.37   48.73
 -16  -6  -2   50.20   34.29
  16   6   2   37.15   44.51
 -16   6  -2   24.48   63.93
  16  -6   3   39.87   52.51
 -16  -6  -3   13.34   35.75
  16   6   3   36.25   40.24
 -16   6  -3  -27.23   62.26
  16  -6   4  -45.30   53.63
 -16  -6  -4   54.98   47.02
  16   6   4   62.80   42.40
 -16   6  -4   27.02   61.75
  16  -6   5   22.02   56.67
 -16  -6  -5   79.71   47.60
  16   6   5   70.61   42.20
 -16   6  -5   21.23   71.80
  16  -6   6   10.11   57.84
 -16  -6  -6   -1.92   49.03
  16   6   6   14.69   50.51
 -16   6  -6   54.56   77.26
  16  -6   7   17.62   59.03
 -16  -6  -7    9.36   49.78
  16   6   7   97.91   57.39
 -16   6  -7   63.50   72.41
 -16  -6  -8   48.28   53.21
  16   6   8   73.76   58.54
  16  -8  -6   29.91   62.61
 -16  -8   6   15.29   41.20
  16   8  -6  -10.28   44.30
 -16   8   6   66.76   45.30
  16  -8  -5   78.63   65.16
 -16  -8   5   14.39   54.45
  16   8  -5   48.28   42.32
 -16   8   5   72.93   53.24
  16  -8  -4   32.07   51.74
 -16  -8   4   44.07   47.65
  16   8  -4   38.17   52.00
 -16   8   4   80.15   51.91
  16  -8  -3   34.70   59.13
 -16  -8   3   16.80   51.21
  16   8  -3   61.41   49.62
 -16   8   3    6.63   49.46
  16  -8  -2   62.95   60.01
 -16  -8   2    9.26   51.77
  16   8  -2    7.69   51.73
 -16   8   2  -29.76   49.00
  16  -8  -1   74.06   57.98
 -16  -8   1   71.00   53.48
  16   8  -1   83.91   55.32
 -16   8   1   72.07   49.58
  16  -8   0  112.94   61.08
 -16  -8   0   -6.75   55.47
  16   8   0  134.87   58.93
 -16   8   0   80.93   54.36
 -16  -8  -1    4.10   53.46
  16   8   1   31.50   48.70
 -16   8  -1  136.52   63.63
  16  -8   2   74.56   52.76
 -16  -8  -2   34.55   56.24
  16   8   2    1.46   48.28
 -16   8  -2   68.66   65.02
  17  -1 -16   37.34   46.05
 -17  -1  16   27.60   30.30
  17   1 -16   99.47   39.70
 -17   1  16   30.40   39.10
  17  -1 -15   83.46   40.12
 -17  -1  15   88.02   30.06
  17   1 -15   57.35   33.41
 -17   1  15   55.51   31.22
  17  -1 -14   25.06   33.32
 -17  -1  14   38.34   28.90
  17   1 -14   32.75   27.61
 -17   1  14    1.94   34.17
  17  -1 -13   42.39   40.60
 -17  -1  13   51.94   29.54
  17   1 -13   12.19   28.56
 -17   1  13   36.64   33.90
  17  -1 -12  642.97   86.83
 -17  -1  12  609.42   78.00
  17   1 -12  675.94   85.68
 -17   1  12  555.51   75.04
  17  -1 -11  128.17   30.80
 -17  -1  11  170.40   28.76
  17   1 -11  186.39   30.57
 -17   1  11  111.21   29.93
  17  -1 -10 1000.75  123.43
 -17  -1  10  986.59  121.09
  17   1 -10 1028.35  126.33
 -17   1  10 1046.04  129.12
  17  -1  -9 1333.20  162.33
 -17  -1   9 1403.82  170.68
  17   1  -9 1033.16  125.52
 -17   1   9 1332.92  162.75
  17  -1  -8   36.47   19.69
 -17  -1   8   57.60   28.67
 -17   1   8    2.69   18.81
  17  -1  -7  201.11   29.64
 -17  -1   7   80.39   41.09
 -17   1   7  217.11   32.66
  17  -1  -6  321.98   41.44
 -17  -1   6  415.39   80.83
  17   1  -6  554.23   82.27
 -17   1   6  353.96   47.19
  17  -1  -5 2523.46  304.00
 -17   1   5 2758.40  333.30
  17  -1  -3  156.81   40.43
 -17   1   3  128.99   56.40
  17  -1  -2  206.21   44.07
  17   1   6   37.75   51.63
 -17  -1  -7   -5.16   36.87
  17   1   7    5.14   53.60
 -17  -1  -8  -41.48   42.06
  17   1   8   -8.00   48.52
 -17  -1  -9   28.72   40.85
  17   1   9  -22.35   51.93
 -17  -1 -10   39.35   49.01
  17   1  10  -27.64   53.02
 -17  -1 -11   -0.04   56.89
  17   1  11  -11.74   56.67
 -17  -1 -12   20.69   55.55
  17   1  12   85.51   66.24
  17  -3 -15   25.19   46.07
 -17  -3  15   60.96   23.00
  17   3 -15   -4.13   28.70
 -17   3  15   54.60   50.61
  17  -3 -14  212.58   52.76
 -17  -3  14  187.95   30.00
  17   3 -14  117.54   26.93
 -17   3  14  114.89   45.05
  17  -3 -13   52.83   38.62
 -17  -3  13   39.67   20.99
  17   3 -13  105.20   24.00
 -17   3  13  101.22   40.90
  17  -3 -12  265.93   49.87
 -17  -3  12  311.93   42.01
  17   3 -12  343.49   44.13
 -17   3  12  312.64   56.19
  17  -3 -11   47.65   33.39
 -17  -3  11   95.32   20.07
  17   3 -11   88.48   16.32
 -17   3  11   70.98   31.66
  17  -3 -10   74.67   31.91
 -17  -3  10   33.88   22.72
  17   3 -10   17.62   19.63
 -17   3  10   39.03   26.96
  17  -3  -9   27.24   26.28
 -17   3   9  103.81   29.24
  17  -3  -8 1152.76  141.82
 -17   3   8 1132.80  139.96
  17  -3  -7  142.52   28.91
 -17   3   7  137.20   31.58
  17  -3  -6  254.46   38.35
 -17   3   6  263.38   41.68
  17  -3  -5    4.74   20.83
 -17   3   5   68.60   29.54
  17  -3  -4   40.11   20.25
 -17   3   4   68.97   30.20
  17  -3  -3   32.33   21.06
 -17  -3   3   39.77   30.74
  17   3  -3   12.56   34.75
 -17   3   3  101.15   38.71
  17  -3  -2  359.34   52.01
 -17  -3   2  339.25   51.70
  17   3  -2  331.04   56.72
 -17   3   2  537.81   81.53
  17  -3  -1  179.46   38.16
 -17  -3   1  226.17   42.71
  17   3  -1  299.33   55.00
 -17   3   1  363.30   68.88
  17  -3   0  567.24   91.58
 -17  -3   0  590.17   79.61
  17   3   0  548.14   77.30
 -17   3   0  324.39   91.91
 -17  -3  -1  512.62   70.11
  17   3   1  571.77   79.67
 -17   3  -1  361.18   77.15
 -17  -3  -2  -11.49   29.69
  17   3   2   33.36   35.58
 -17  -3  -3   64.64   31.42
  17   3   3   44.41   37.38
 -17  -3  -4  -31.87   30.99
  17   3   4  -28.22   34.97
 -17  -3  -5   54.08   33.27
  17   3   5   40.24   40.69
 -17  -3  -6  282.77   50.21
  17   3   6  421.33   70.40
 -17  -3  -7    1.33   38.86
  17   3   7   74.01   45.39
 -17  -3  -8   44.67   39.27
  17   3   8   18.81   52.97
 -17  -3  -9   -2.75   45.81
  17   3   9    8.20   50.21
 -17  -3 -10   56.29   52.54
  17   3  10   60.04   53.64
 -17  -3 -11   -3.04   57.02
  17   3  11  -28.96   52.03
  17  -5 -13  123.27   61.07
 -17   5  13   70.34   51.25
  17  -5 -12   22.09   51.53
 -17   5  12   72.82   43.97
  17  -5 -11  205.22   53.99
 -17  -5  11   53.27   18.12
  17   5 -11   99.92   23.78
  17  -5 -10   96.40   44.36
 -17  -5  10   51.21   22.59
  17   5 -10   -6.71   19.84
 -17   5  10    2.67   33.43
  17  -5  -9  -20.58   36.32
 -17  -5   9   33.74   22.93
  17   5  -9   42.53   21.41
 -17   5   9   82.67   40.99
  17  -5  -8   39.46   32.78
 -17  -5   8   34.41   26.93
  17   5  -8    0.13   24.47
 -17   5   8    0.06   37.05
  17  -5  -7   61.76   32.86
 -17  -5   7   30.19   30.03
  17   5  -7   10.70   26.40
 -17   5   7  -36.17   28.39
  17  -5  -6  122.72   30.49
 -17  -5   6   94.95   29.69
  17   5  -6   95.77   30.71
 -17   5   6   91.12   30.17
  17  -5  -5   42.46   32.07
 -17  -5   5   13.56   25.38
  17   5  -5   21.34   30.91
 -17   5   5  -10.65   33.85
  17  -5  -4   11.78   31.50
 -17  -5   4   37.36   27.10
  17   5  -4   40.25   32.07
 -17   5   4   -3.82   33.57
  17  -5  -3   27.74   29.59
 -17  -5   3   26.83   27.02
  17   5  -3   52.75   30.88
  17  -5  -2  134.75   37.60
 -17  -5   2  145.50   34.08
  17   5  -2   55.76   28.43
 -17   5   2  102.14   41.51
  17  -5  -1  136.21   39.05
 -17  -5   1   86.69   33.06
  17   5  -1   85.06   32.62
 -17   5   1  147.90   44.61
  17  -5   0   32.47   37.86
 -17  -5   0   40.41   33.80
  17   5   0  -24.50   34.56
 -17   5   0   83.16   49.72
  17  -5   1   19.71   46.12
 -17  -5  -1   31.96   31.52
  17   5   1   10.11   37.07
 -17   5  -1   22.28   59.70
  17  -5   2  204.93   58.96
 -17  -5  -2   94.87   34.97
  17   5   2  175.35   44.55
 -17   5  -2  185.83   70.48
  17  -5   3   53.41   50.03
 -17  -5  -3   53.07   33.63
  17   5   3  113.66   40.53
 -17   5  -3   -6.73   76.79
  17  -5   4   68.27   53.88
 -17  -5  -4    4.95   33.05
  17   5   4   64.41   38.34
 -17   5  -4   43.82   75.48
  17  -5   5  -18.82   62.22
 -17  -5  -5   -5.07   35.51
  17   5   5    7.90   40.87
 -17   5  -5   37.66   73.20
 -17  -5  -6   24.70   39.47
  17   5   6    1.42   47.91
 -17  -5  -7   54.73   45.93
  17   5   7  -33.24   54.67
 -17  -5  -8  -14.42   48.28
  17   5   8   24.33   57.18
 -17  -5  -9  -18.07   50.54
  17   5   9   25.53   59.70
  17  -7 -10   42.01   65.51
 -17  -7  10   27.30   27.80
  17   7 -10  -18.70   32.34
 -17   7  10   85.51   56.31
  17  -7  -9  -33.06   58.97
 -17  -7   9   21.33   30.27
  17   7  -9   25.53   35.81
 -17   7   9   75.22   53.33
  17  -7  -8  313.63   68.44
 -17  -7   8  243.57   44.96
  17   7  -8  236.92   47.00
 -17   7   8  215.27   49.05
  17  -7  -7   36.29   50.77
 -17  -7   7  134.81   41.27
  17   7  -7  -32.10   39.78
 -17   7   7  -38.13   47.89
  17  -7  -6   99.93   52.20
 -17  -7   6  137.22   47.88
  17   7  -6  166.15   43.68
 -17   7   6  172.52   50.91
  17  -7  -5  162.19   54.02
 -17  -7   5   81.28   45.67
  17   7  -5   29.25   43.44
 -17   7   5  212.58   51.06
  17  -7  -4  176.48   55.41
 -17  -7   4   75.59   43.83
  17   7  -4   45.74   40.58
 -17   7   4  123.27   45.97
  17  -7  -3   41.99   49.32
 -17  -7   3  -29.85   44.10
  17   7  -3   -1.68   41.44
 -17   7   3  -40.80   44.09
  17  -7  -2   46.15   47.44
 -17  -7   2   63.97   48.66
  17   7  -2   41.51   45.50
 -17   7   2   24.48   47.48
  17  -7  -1   34.99   42.46
 -17  -7   1  138.05   46.38
  17   7  -1   -2.40   39.47
  17  -7   0   60.72   48.66
 -17  -7   0   62.40   51.08
  17   7   0   70.06   43.90
 -17   7   0  110.79   52.52
  17  -7   1  206.77   55.21
 -17  -7  -1  113.18   47.04
  17   7   1  169.69   55.85
 -17   7  -1  121.26   62.97
  17  -7   2   41.37   43.44
 -17  -7  -2   97.32   53.40
  17   7   2   63.96   48.64
 -17   7  -2   95.05   64.91
  17  -7   3   13.73   44.62
 -17  -7  -3   15.37   48.06
  17   7   3   49.95   46.72
 -17   7  -3  -23.69   53.29
  17  -7   4   57.81   53.89
 -17  -7  -4   34.36   51.73
  17   7   4    0.86   46.90
 -17   7  -4   25.23   65.27
  17  -7   5   18.27   51.64
 -17  -7  -5   31.07   55.66
  17   7   5   20.25   47.41
 -17   7  -5  -68.53   67.92
  18   0 -16  139.90   42.44
 -18   0  16   75.11   36.56
  18   0 -15   52.90   33.29
 -18   0  15   30.20   37.05
  18   0 -14  687.12   90.58
 -18   0  14  660.09   88.00
  18   0 -13  -45.18   37.60
 -18   0  13   64.15   33.13
  18   0 -12 1495.96  183.42
 -18   0  12 1495.96  182.71
  18   0 -11   17.46   25.64
 -18   0  11    7.33   22.38
  18   0 -10 1790.33  217.11
 -18   0  10 1913.47  232.11
  18   0  -9   25.49   20.01
 -18   0   9   96.68   25.01
  18   0  -8 3041.45  366.27
 -18   0   8 3558.03  428.83
  18   0  -7   25.84   18.17
 -18   0   7   49.87   27.05
  18   0  -6 1045.76  128.11
 -18   0   6  964.80  120.63
  18   0  -5   47.72   44.24
 -18   0   5  157.23   61.08
  18   0  11   47.19   58.44
  18  -2 -16  158.51   49.83
 -18  -2  16   79.34   27.17
  18   2 -16   70.06   35.64
 -18   2  16  116.73   40.41
  18  -2 -15  216.96   47.02
 -18  -2  15  229.42   37.65
  18   2 -15  169.41   38.40
 -18   2  15  168.13   44.07
  18  -2 -14   46.32   45.01
 -18  -2  14   42.40   29.31
  18   2 -14   58.11   27.54
 -18   2  14   28.15   40.34
  18  -2 -13   91.48   44.40
 -18  -2  13  195.45   34.93
  18   2 -13  251.50   38.95
 -18   2  13  247.54   48.40
  18  -2 -12  250.79   46.24
 -18  -2  12  211.30   36.20
  18   2 -12  219.51   34.36
 -18   2  12  218.95   42.56
  18  -2 -11   81.32   26.96
 -18  -2  11  108.02   27.16
  18   2 -11  108.79   25.23
 -18   2  11   53.48   30.10
  18  -2 -10  119.15   26.20
 -18  -2  10   79.94   23.22
  18   2 -10  197.01   30.10
 -18   2  10  128.06   28.53
  18  -2  -9  103.16   25.77
 -18  -2   9   91.57   27.39
  18   2  -9   53.85   22.33
 -18   2   9   73.99   25.49
  18  -2  -8  111.85   26.18
  18   2  -8   93.95   32.41
 -18   2   8  176.20   32.55
  18  -2  -7  181.72   30.85
 -18   2   7  292.96   41.43
  18  -2  -6   86.42   18.71
 -18   2   6   95.16   26.81
  18  -2  -5  171.25   27.03
 -18   2   5  233.81   35.91
  18  -2  -4  -46.56   24.39
 -18   2   4   -1.23   31.33
  18  -2  -3   -1.15   23.18
 -18   2   3   39.95   30.26
  18  -2  -2  263.24   62.10
 -18   2   2  182.57   60.53
  18  -2  -1   23.95   57.09
 -18   2   1   75.32   79.82
 -18  -2  -2   -5.03   34.76
  18   2   2    2.45   43.51
 -18  -2  -3   53.43   33.34
  18   2   3   51.25   42.71
 -18  -2  -4   21.64   35.51
  18   2   4  103.85   49.45
 -18  -2  -5  197.72   47.31
  18   2   5   81.18   48.91
 -18  -2  -6   11.92   37.34
  18   2   6  -45.49   50.96
 -18  -2  -7  -47.41   37.17
  18   2   7   37.14   51.54
 -18  -2  -8   30.37   45.67
  18   2   8   78.27   54.39
 -18  -2  -9   94.19   46.80
  18   2   9   21.55   51.43
 -18  -2 -10   46.39   52.52
  18   2  10   85.79   56.12
 -18  -2 -11  129.61   65.07
  18   2  11   72.19   59.80
  18  -4 -14   78.72   53.33
 -18  -4  14   50.14   18.47
  18   4 -14   77.43   20.04
 -18   4  14   92.84   51.62
  18  -4 -13    9.57   47.50
 -18  -4  13   22.57   12.90
  18   4 -13   17.08   13.58
 -18   4  13  -12.89   42.36
  18  -4 -12   11.72   43.72
  18   4 -12   -5.53   14.52
 -18   4  12   33.90   40.70
  18  -4 -11  142.81   44.23
 -18   4  11  146.35   43.28
  18  -4 -10  250.51   47.50
 -18   4  10  322.69   54.42
  18  -4  -9   77.83   33.40
 -18   4   9  110.80   37.25
  18  -4  -8   -5.25   28.67
 -18   4   8   25.45   31.42
  18  -4  -7   58.13   29.48
 -18  -4   7   12.48   33.98
  18   4  -7   38.82   33.19
 -18   4   7   31.70   27.98
  18  -4  -6  133.27   33.57
 -18  -4   6   16.29   28.36
  18   4  -6   22.79   33.25
 -18   4   6   95.43   35.21
  18  -4  -5   26.68   28.33
 -18  -4   5   40.62   30.17
  18   4  -5   -7.49   32.34
 -18   4   5   26.69   32.28
 -18  -4   4  -20.24   30.99
  18   4  -4   -3.98   31.77
 -18   4   4  128.81   36.60
  18  -4  -3   67.18   23.72
 -18  -4   3  107.08   33.40
  18   4  -3   89.50   31.73
 -18   4   3   68.23   34.62
  18  -4  -2   98.12   27.29
 -18  -4   2   96.88   29.00
  18   4  -2    3.97   30.88
 -18   4   2   77.39   37.09
  18  -4  -1  280.08   51.01
 -18  -4   1  184.27   35.62
  18   4  -1  181.30   41.03
 -18   4   1  325.52   64.54
  18  -4   0   48.52   40.26
 -18  -4   0   41.82   28.96
  18   4   0  -21.31   36.47
 -18   4   0   89.16   43.99
 -18  -4  -1  378.45   54.66
  18   4   1  399.68   61.27
 -18   4  -1  222.91   61.01
  18  -4   2   46.46   46.18
 -18  -4  -2  161.76   37.28
  18   4   2  128.95   40.48
 -18   4  -2  -65.58   73.17
  18  -4   3   35.81   57.67
 -18  -4  -3   -2.30   32.41
  18   4   3   33.60   37.25
 -18   4  -3  -59.57   74.32
 -18  -4  -4  155.39   39.18
  18   4   4  197.57   51.19
 -18  -4  -5   38.03   33.98
  18   4   5   -9.41   40.59
 -18  -4  -6  116.58   39.93
  18   4   6   59.64   45.77
 -18  -4  -7  -45.69   45.05
  18   4   7   36.57   46.14
 -18  -4  -8   41.09   55.58
  18   4   8   58.37   54.32
 -18  -4  -9    3.52   50.37
  18   4   9  -30.25   58.15
 -18  -4 -10    5.43   54.49
  18   4  10   35.07   61.51
  18  -6 -12   51.26   56.70
 -18  -6  12   39.42   17.93
  18   6 -12   -6.44   20.31
 -18   6  12   39.94   53.67
  18  -6 -11   97.75   58.34
 -18  -6  11   32.30   24.65
  18   6 -11   44.79   24.60
 -18   6  11   15.51   48.12
  18  -6 -10  235.22   60.46
  18   6 -10  170.11   34.38
 -18   6  10  324.10   59.22
  18  -6  -9  200.26   53.24
 -18  -6   9  147.76   38.21
  18   6  -9  209.60   38.10
 -18   6   9  320.42   58.86
  18  -6  -8   25.38   43.73
 -18  -6   8  102.78   36.33
  18   6  -8   88.87   32.64
 -18   6   8  -32.86   41.17
  18  -6  -7   80.01   42.95
 -18  -6   7   67.91   37.59
  18   6  -7   34.18   29.99
 -18   6   7   84.75   34.55
  18  -6  -6   91.43   40.56
 -18  -6   6  123.17   37.66
  18   6  -6  180.02   40.49
 -18   6   6  175.92   44.71
  18  -6  -5   38.71   38.61
 -18  -6   5   61.99   34.31
  18   6  -5   32.98   36.29
 -18   6   5   27.54   37.31
  18  -6  -4   73.33   40.07
 -18  -6   4    1.61   34.87
  18   6  -4   18.65   35.28
 -18   6   4  -14.51   36.47
  18  -6  -3   59.74   40.45
 -18  -6   3   87.39   35.34
  18   6  -3   46.03   37.41
 -18   6   3   92.39   39.78
  18  -6  -2   74.19   41.99
 -18  -6   2  109.02   42.10
  18   6  -2   26.27   38.85
 -18   6   2   83.63   44.41
  18  -6  -1   42.84   39.25
 -18  -6   1  128.19   43.70
  18   6  -1  115.06   41.47
 -18   6   1   66.72   43.34
  18  -6   0   51.62   34.86
 -18  -6   0   47.95   37.04
  18   6   0   38.68   40.17
 -18   6   0   46.80   55.30
  18  -6   1  207.34   53.78
 -18  -6  -1  234.80   45.93
  18   6   1  178.89   45.26
 -18   6  -1  123.98   53.23
  18  -6   2   35.35   43.18
 -18  -6  -2  135.12   42.32
  18   6   2  115.93   50.20
 -18   6  -2   36.10   62.32
  18  -6   3   24.40   52.20
 -18  -6  -3  176.91   45.97
  18   6   3   46.99   45.95
 -18   6  -3   40.52   52.29
  18  -6   4  242.58   61.06
 -18  -6  -4   79.03   46.58
  18   6   4  150.73   52.27
 -18   6  -4   41.21   72.38
  18  -6   5   72.46   61.11
 -18  -6  -5   61.99   57.16
  18   6   5   88.30   53.02
 -18   6  -5   26.37   78.46
  18  -6   6   67.45   58.83
 -18  -6  -6   82.16   53.50
  18   6   6  -47.58   51.84
 -18   6  -6   53.21   77.93
  18  -6   7  -36.34   57.93
 -18  -6  -7  -47.67   52.38
  18   6   7   69.02   58.32
  18  -8  -6   12.37   62.73
 -18  -8   6   14.48   47.94
  18   8  -6   30.44   48.57
 -18   8   6   50.95   53.84
  18  -8  -5   45.20   66.04
 -18  -8   5   -4.80   51.06
  18   8  -5   97.32   47.65
 -18   8   5   70.57   45.84
  18  -8  -4   -9.34   63.91
 -18  -8   4   34.97   48.95
  18   8  -4    0.90   54.26
 -18   8   4  116.72   57.12
  18  -8  -3   57.97   62.48
 -18  -8   3   64.23   52.39
  18   8  -3  102.86   52.76
 -18   8   3  -10.65   52.22
  18  -8  -2   55.44   63.74
 -18  -8   2   41.16   52.79
  18   8  -2   19.90   46.92
 -18   8   2    1.84   51.64
  18  -8  -1   56.67   63.97
 -18  -8   1   56.22   47.60
  18   8  -1  -10.06   56.27
 -18   8   1   90.92   52.56
 -18  -8   0   74.70   56.74
  18   8   0  -15.09   57.04
 -18   8   0  -37.01   59.70
  18  -8   1  -40.86   58.69
 -18  -8  -1  -19.50   54.94
  18   8   1   63.08   50.61
 -18   8  -1  110.08   64.95
  19  -1 -16   43.92   41.64
 -19  -1  16  -13.72   28.25
  19   1 -16   58.83   37.70
 -19   1  16   19.46   42.71
  19  -1 -15  307.68   59.20
 -19  -1  15  362.03   55.59
  19   1 -15  311.79   52.22
 -19   1  15  269.04   50.48
  19  -1 -14   48.70   41.20
 -19  -1  14  131.37   34.73
  19   1 -14  138.73   35.91
 -19   1  14  139.55   39.91
  19  -1 -13  -36.44   40.97
 -19  -1  13   42.18   28.11
  19   1 -13   -1.64   28.15
 -19   1  13   28.90   33.77
  19  -1 -12  670.28   87.82
 -19  -1  12  734.54   92.97
  19   1 -12  728.87   91.71
 -19   1  12  834.88  106.61
  19  -1 -10 1114.26  136.66
 -19  -1  10 1044.77  128.72
  19   1 -10 1020.14  125.09
 -19   1  10 1384.15  169.83
  19  -1  -9   75.05   24.06
  19   1  -9   22.01   19.02
 -19   1   9  101.35   28.22
 -19  -1   8  250.79   45.01
  19   1  -8  216.54   32.89
 -19   1   8  342.64   48.16
  19  -1  -7   48.39   17.88
 -19  -1   7    4.63   69.59
  19   1  -7   28.66   42.43
 -19   1   7    3.67   19.66
  19  -1  -6  193.61   29.75
 -19   1   6  233.53   36.49
  19  -1  -5   41.17   19.22
 -19   1   5  109.08   28.74
  19  -1  -4  342.50   54.06
 -19   1   4  314.76   64.04
  19  -1  -3  104.87   47.10
 -19   1   3  154.26   60.55
  19   1   7  -17.13   49.07
 -19  -1  -8   22.12   40.26
  19   1   8    9.37   52.37
 -19  -1  -9   12.32   44.91
  19   1   9   26.62   54.40
 -19  -1 -10   82.17   50.40
  19   1  10   95.05   59.16
 -19  -1 -11   41.24   56.68
  19   1  11   28.01   64.25
  19  -3 -15   37.22   49.99
 -19  -3  15   71.08   25.31
  19   3 -15    1.40   26.20
 -19   3  15   33.13   48.09
  19  -3 -14   75.58   48.22
 -19  -3  14   46.83   23.00
  19   3 -14   74.05   23.92
 -19   3  14   42.19   41.61
  19  -3 -13   19.88   39.68
 -19  -3  13  -16.98   22.36
  19   3 -13   31.96   19.32
 -19   3  13   43.79   38.61
  19  -3 -12   86.12   37.99
 -19  -3  12  141.18   26.65
  19   3 -12  162.33   26.34
 -19   3  12  104.92   35.69
  19  -3 -11   62.53   33.13
 -19  -3  11   24.22   23.71
  19   3 -11   23.32   21.46
 -19   3  11  115.06   32.54
  19   3 -10   42.66   26.86
 -19   3  10   38.45   27.91
  19  -3  -9  144.36   33.20
 -19   3   9  109.50   30.81
  19  -3  -8  250.94   41.40
 -19   3   8  265.22   44.30
  19  -3  -7   39.91   24.95
 -19   3   7   28.18   23.24
  19  -3  -6  238.05   35.84
 -19   3   6  325.24   51.36
  19  -3  -5  480.49   62.94
 -19   3   5  569.08   78.61
  19  -3  -4  157.23   28.28
 -19   3   4  208.47   40.97
  19  -3  -3   76.30   31.24
 -19   3   3   25.86   48.13
  19  -3  -2  147.34   33.92
  19   3  -2  103.23   38.09
 -19   3   2  248.25   54.50
  19  -3  -1  269.61   46.76
 -19  -3   1  351.00   54.16
  19   3  -1  280.08   53.44
 -19   3   1  454.03   81.36
  19  -3   0  243.29   52.32
 -19  -3   0  217.67   43.18
  19   3   0  163.74   45.35
 -19   3   0  284.75   69.89
  19  -3   1   35.54   46.61
 -19  -3  -1   76.55   36.54
  19   3   1  135.15   40.14
 -19   3  -1   57.35   60.40
 -19  -3  -2   97.68   37.83
  19   3   2   67.47   41.62
 -19  -3  -3   32.88   36.83
  19   3   3   92.01   45.53
 -19  -3  -4  324.81   55.97
  19   3   4  227.58   54.59
 -19  -3  -5   90.39   37.84
  19   3   5   40.93   44.92
 -19  -3  -6  -74.43   37.55
  19   3   6  -32.37   46.00
 -19  -3  -7   24.46   39.25
  19   3   7   31.19   45.36
 -19  -3  -8   -4.71   44.44
  19   3   8  -40.08   53.12
 -19  -3  -9    9.19   50.53
  19   3   9   39.25   53.61
 -19  -3 -10   59.43   54.94
  19   3  10   15.51   55.04
  19  -5 -13   37.43   61.35
 -19   5  13   80.59   52.78
  19  -5 -12  198.71   52.14
 -19   5  12  257.44   53.87
  19  -5 -11   50.96   47.37
  19   5 -11   57.36   24.07
 -19   5  11  157.80   44.34
 -19  -5  10  120.43   31.28
  19   5 -10   97.58   28.89
  19  -5  -9   10.57   36.68
 -19  -5   9  -53.55   29.65
  19   5  -9   63.31   27.54
 -19   5   9   95.69   42.13
  19  -5  -8  -10.73   33.44
 -19  -5   8  -16.47   30.02
  19   5  -8   45.84   29.10
 -19   5   8   21.61   37.76
  19  -5  -7   37.86   33.33
 -19  -5   7   32.93   31.89
  19   5  -7   11.64   31.46
 -19   5   7   49.14   36.83
  19  -5  -6  -32.98   32.37
 -19  -5   6  -15.13   34.07
  19   5  -6   -3.51   35.62
 -19   5   6   73.26   35.41
  19  -5  -5  164.45   38.34
 -19  -5   5   82.54   32.66
  19   5  -5  106.43   40.04
 -19   5   5   68.19   35.44
  19  -5  -4  125.21   31.42
 -19  -5   4  124.46   34.29
  19   5  -4  141.67   44.37
  19  -5  -3   40.46   26.25
 -19  -5   3   13.09   34.52
  19   5  -3    8.60   36.92
 -19   5   3   56.19   42.87
  19  -5  -2   86.39   30.12
 -19  -5   2  121.79   37.31
  19   5  -2  160.77   40.60
 -19   5   2   62.09   36.23
  19  -5  -1   37.69   36.68
 -19  -5   1   12.33   35.50
  19   5  -1   29.81   39.76
 -19   5   1   82.68   45.47
  19  -5   0   13.40   36.73
 -19  -5   0   32.42   37.52
  19   5   0   26.61   43.79
 -19   5   0   -4.79   54.63
  19  -5   1  134.40   45.36
 -19  -5  -1   -6.01   38.95
  19   5   1  -15.02   41.57
 -19   5  -1  226.02   69.22
  19  -5   2  145.50   56.94
 -19  -5  -2   10.81   33.02
  19   5   2   56.61   41.35
 -19   5  -2   23.35   60.60
  19  -5   3   87.88   61.10
 -19  -5  -3   46.12   35.68
  19   5   3   22.93   38.04
 -19   5  -3   76.61   64.59
  19  -5   4   21.85   52.49
 -19  -5  -4    1.36   38.52
  19   5   4    1.95   40.69
 -19   5  -4   29.34   79.14
  19  -5   5  -30.70   57.62
 -19  -5  -5   21.03   42.61
  19   5   5  -27.57   41.65
 -19  -5  -6  -12.78   45.70
  19   5   6    3.12   48.91
 -19  -5  -7    2.62   49.34
  19   5   7   20.39   53.84
 -19  -5  -8   21.85   50.89
  19   5   8  -15.17   60.94
  19  -7  -9    3.49   48.40
 -19  -7   9  -30.13   31.60
  19   7  -9   14.87   38.28
 -19   7   9   12.94   53.75
  19  -7  -8  126.16   56.94
 -19  -7   8   64.37   38.24
  19   7  -8   10.18   39.97
 -19   7   8    6.82   48.63
  19  -7  -7   92.14   53.80
 -19  -7   7  135.38   46.73
  19   7  -7   47.02   42.76
 -19   7   7  139.99   50.94
  19  -7  -6  -10.00   43.00
 -19  -7   6   31.43   45.78
  19   7  -6  113.65   43.89
 -19   7   6   40.73   47.37
  19  -7  -5  -11.73   51.93
 -19  -7   5   71.49   44.91
  19   7  -5    7.69   45.57
 -19   7   5   19.40   43.86
  19  -7  -4  156.24   55.21
 -19  -7   4  114.34   47.30
  19   7  -4   50.87   45.09
 -19   7   4   21.97   43.62
  19  -7  -3   22.11   42.78
 -19  -7   3   57.86   47.20
  19   7  -3   38.61   47.40
 -19   7   3   88.29   47.09
  19  -7  -2  -15.95   50.19
 -19  -7   2   38.31   45.12
  19   7  -2   38.84   43.44
  19  -7  -1   20.45   50.71
 -19  -7   1   96.54   50.54
  19   7  -1   -8.19   48.80
 -19   7   1   32.81   49.48
  19  -7   0  -12.37   54.40
 -19  -7   0   48.78   45.91
  19   7   0   -9.02   47.14
 -19   7   0   35.33   52.61
  19  -7   1  -17.62   52.99
 -19  -7  -1  -35.30   48.19
  19   7   1   20.15   51.29
 -19   7  -1   23.72   52.95
  19  -7   2   42.20   56.12
 -19  -7  -2   29.07   45.81
  19   7   2   38.85   50.47
 -19   7  -2   60.80   65.30
  19  -7   3    9.83   55.71
 -19  -7  -3   17.21   52.22
  19   7   3   62.54   52.92
 -19   7  -3    0.42   66.29
  19  -7   4   69.15   55.15
 -19  -7  -4    1.85   55.44
  19   7   4  -21.36   53.94
 -19   7  -4  -16.66   70.86
  20   0 -16  141.26   43.69
 -20   0  16   93.68   41.65
  20   0 -15   14.80   37.58
 -20   0  15    8.34   35.57
  20   0 -14 1508.69  185.97
 -20   0  14 1491.71  184.41
  20   0 -13  -22.05   35.03
 -20   0  13    6.94   31.12
  20   0 -12 1266.68  156.38
 -20   0  12 1292.01  158.93
  20   0 -11   45.74   30.75
 -20   0  11   61.47   30.20
  20   0 -10   41.84   27.98
 -20   0  10  120.00   29.38
  20   0  -9  106.67   22.21
 -20   0   9   39.22   24.89
  20   0  -7  -40.17   23.55
 -20   0   7   76.74   39.20
  20   0  -6  122.79   42.37
 -20   0   6   65.49   64.20
  20   0  -5   70.33   53.80
 -20   0   5    4.06   65.00
  20  -2 -16  105.41   55.20
 -20  -2  16  122.79   30.58
  20   2 -16  111.34   35.79
 -20   2  16  135.11   51.15
  20  -2 -15   82.85   44.00
 -20  -2  15   64.85   29.04
  20   2 -15   30.50   31.29
 -20   2  15   -4.65   38.52
  20  -2 -14    5.22   45.69
 -20  -2  14   25.02   28.90
  20   2 -14   92.29   29.21
 -20   2  14   27.82   40.72
  20  -2 -13  -40.55   42.02
 -20  -2  13   76.06   28.77
  20   2 -13   87.65   24.81
 -20   2  13   73.10   38.44
  20  -2 -12  103.26   32.08
 -20  -2  12   96.24   32.74
  20   2 -12   54.32   27.07
 -20   2  12   62.09   34.04
  20  -2 -11  115.19   31.42
 -20  -2  11  145.64   29.37
  20   2 -11  230.98   36.12
 -20   2  11  124.53   32.72
  20  -2 -10  259.13   40.70
  20   2 -10  201.40   35.96
 -20   2  10  303.58   45.77
  20  -2  -9  152.99   30.81
 -20  -2   9  101.45   40.34
  20   2  -9   75.63   35.78
 -20   2   9  131.94   31.24
  20  -2  -7   67.33   22.55
 -20   2   7   95.45   30.71
  20  -2  -6  173.37   27.44
 -20   2   6  141.28   30.50
  20  -2  -5   46.22   21.64
 -20   2   5   51.25   34.00
  20  -2  -3  751.52  100.70
 -20   2   3  601.21   94.97
  20  -2  -2  -11.10   72.93
 -20   2   2  146.35   90.47
  20  -2  -1  143.23   61.42
 -20   2   1  -11.05   86.50
  20   2   3   69.02   40.93
 -20  -2  -4    1.71   38.95
  20   2   4    4.93   50.65
 -20  -2  -5   40.89   39.70
  20   2   5  -60.96   46.18
 -20  -2  -6    4.78   36.75
  20   2   6   26.25   50.95
 -20  -2  -7    0.50   38.75
  20   2   7    3.11   53.82
 -20  -2  -8    9.23   43.62
  20   2   8   46.45   54.84
 -20  -2  -9   10.45   49.15
  20   2   9   67.96   52.18
 -20  -2 -10   -3.83   57.32
  20   2  10   27.22   55.28
  20  -4 -14  -54.55   55.93
 -20  -4  14   -4.48   14.45
  20   4 -14   -5.31   17.35
 -20   4  14   27.73   48.88
  20  -4 -13    3.98   47.16
 -20  -4  13   11.25   18.13
  20   4 -13   55.11   18.40
 -20   4  13   61.85   43.42
  20  -4 -12  295.94   57.50
 -20   4  12  208.76   44.82
  20  -4 -11   31.11   37.83
 -20   4  11   72.41   39.32
  20  -4 -10  146.06   40.08
 -20   4  10   49.39   36.56
  20  -4  -9   61.37   33.46
 -20   4   9   44.50   35.18
  20  -4  -8   94.99   33.58
 -20   4   8   80.37   35.98
  20  -4  -7  171.81   38.09
 -20   4   7  139.48   39.15
  20  -4  -6   72.69   31.79
  20   4  -6  101.82   40.83
 -20   4   6  141.96   39.87
  20  -4  -5  126.59   33.39
 -20  -4   5  105.61   36.57
  20   4  -5   78.86   39.85
 -20   4   5  156.24   43.27
  20  -4  -4   68.22   29.96
 -20  -4   4   35.34   36.78
  20   4  -4   29.83   37.14
 -20   4   4   33.75   41.34
  20  -4  -3   92.32   31.72
 -20  -4   3  101.07   39.78
  20   4  -3  123.05   38.91
 -20   4   3   48.63   43.38
  20  -4  -2   98.24   36.94
 -20  -4   2  122.27   37.39
  20   4  -2   79.92   39.53
 -20   4   2   37.48   49.29
  20  -4  -1   96.45   40.68
 -20  -4   1  -12.34   37.80
  20   4  -1  -30.80   38.89
 -20   4   1   30.66   48.77
  20  -4   0  190.07   51.52
 -20  -4   0  209.60   43.55
  20   4   0  225.74   48.64
 -20   4   0  177.90   60.43
  20  -4   1    8.34   52.80
 -20  -4  -1   23.28   32.45
  20   4   1   -2.27   37.73
 -20   4  -1   81.90   67.14
  20  -4   2   61.59   57.32
 -20  -4  -2  109.28   44.07
  20   4   2  137.75   39.09
 -20   4  -2  123.49   78.86
  20  -4   3   17.83   51.74
 -20  -4  -3  101.29   39.36
  20   4   3  176.77   47.78
 -20  -4  -4   30.90   35.48
  20   4   4   76.07   42.03
 -20  -4  -5   84.56   37.96
  20   4   5   93.25   45.57
 -20  -4  -6   14.95   41.27
  20   4   6  -68.78   49.63
 -20  -4  -7   31.60   49.46
  20   4   7   39.85   51.77
 -20  -4  -8   30.92   50.99
  20   4   8  -12.60   54.90
 -20  -4  -9   66.65   51.91
  20   4   9  -12.23   59.10
  20  -6 -11   49.12   48.33
 -20  -6  11   10.09   24.44
  20   6 -11    1.64   30.34
 -20   6  11   33.13   47.88
  20  -6 -10  -26.00   50.74
 -20  -6  10    7.93   28.02
  20   6 -10   37.28   31.42
 -20   6  10    3.09   43.52
  20  -6  -9   59.46   48.05
 -20  -6   9  -14.63   33.43
  20   6  -9   44.33   37.21
 -20   6   9   73.68   44.50
  20  -6  -8  113.27   48.23
 -20  -6   8  117.97   40.92
  20   6  -8   46.65   37.58
 -20   6   8   47.28   41.81
  20  -6  -7  250.79   54.69
 -20  -6   7  115.72   41.31
  20   6  -7  178.89   45.03
 -20   6   7  333.59   59.54
  20  -6  -6   45.32   42.10
 -20  -6   6   76.23   38.96
  20   6  -6   59.73   40.05
 -20   6   6   98.45   42.64
  20  -6  -5  129.81   43.87
 -20  -6   5   78.62   39.54
  20   6  -5  119.62   42.30
 -20   6   5   66.36   40.02
  20  -6  -4  199.13   48.81
 -20  -6   4  348.16   59.26
  20   6  -4  296.64   55.63
 -20   6   4  191.91   47.14
 -20  -6   3   58.27   37.08
  20   6  -3   17.63   41.96
 -20   6   3  111.50   48.53
  20  -6  -2   41.04   35.76
 -20  -6   2   18.34   38.40
  20   6  -2    8.99   43.96
 -20   6   2   43.99   47.70
  20  -6  -1   -7.86   42.30
 -20  -6   1  -80.08   40.25
  20   6  -1   34.01   39.10
 -20   6   1   52.07   44.43
  20  -6   0   86.22   44.98
 -20  -6   0  136.13   42.59
  20   6   0   47.44   42.13
 -20   6   0   81.92   49.65
  20  -6   1  126.93   47.04
 -20  -6  -1  166.15   45.26
  20   6   1  187.52   50.75
 -20   6  -1  177.62   67.61
  20  -6   2   57.30   55.00
 -20  -6  -2  -22.05   42.71
  20   6   2   23.45   47.51
 -20   6  -2   29.14   53.33
  20  -6   3   71.50   52.54
 -20  -6  -3   31.15   44.64
  20   6   3  -46.01   44.74
 -20   6  -3   42.35   67.75
  20  -6   4  -42.36   51.21
 -20  -6  -4   22.94   50.72
  20   6   4  -10.41   45.97
 -20   6  -4   64.78   83.62
  20  -6   5   37.42   61.85
 -20  -6  -5   22.36   51.88
  20   6   5   17.97   48.69
 -20   6  -5   54.39   65.91
  20  -6   6   56.02   61.72
 -20  -6  -6  105.45   55.28
  20   6   6  -23.95   50.44
 -20   6  -6  -46.45   75.26
  20  -8  -5   -9.62   56.91
 -20  -8   5   30.34   53.20
  20   8  -5   75.93   54.06
 -20   8   5   94.03   57.04
  20  -8  -4   47.10   66.91
 -20  -8   4   15.57   50.02
  20   8  -4  107.51   53.88
 -20   8   4   70.27   56.10
  20  -8  -3    3.89   65.17
 -20  -8   3   30.66   54.87
  20   8  -3   14.20   53.71
 -20   8   3    8.66   55.55
  20  -8  -2  101.48   67.99
 -20  -8   2   43.60   59.19
  20   8  -2  148.04   57.76
 -20   8   2  130.36   53.70
 -20  -8   1  -10.58   48.42
  20   8  -1   10.93   50.57
 -20   8   1  107.36   66.56
  21  -1 -16   27.02   46.55
 -21  -1  16   10.36   33.83
  21   1 -16   24.56   42.09
 -21   1  16   -4.34   41.78
  21  -1 -15   71.98   42.10
 -21  -1  15   54.98   33.02
  21   1 -15   77.05   36.49
 -21   1  15   10.25   41.57
  21  -1 -14   56.26   41.61
 -21  -1  14   67.92   33.03
  21   1 -14   32.11   30.84
 -21   1  14   39.94   37.93
  21  -1 -13    3.43   33.40
 -21  -1  13   45.09   29.98
  21   1 -13   10.24   27.03
 -21   1  13   25.46   33.19
  21  -1 -12  331.18   52.05
 -21  -1  12  290.70   46.08
  21   1 -12  313.63   46.53
 -21   1  12  267.49   45.90
  21  -1 -11 1358.54  167.28
 -21  -1  11 1307.02  159.78
  21   1 -11 1379.19  169.12
 -21   1  11 1503.03  184.13
  21  -1 -10  278.81   42.97
 -21  -1  10  350.01   50.40
  21   1 -10  356.79   49.10
 -21   1  10  307.68   47.86
 -21  -1   9  102.99   34.56
 -21   1   9  142.81   31.76
  21  -1  -8   78.62   22.55
 -21  -1   8   32.81   42.83
  21   1  -8   97.32   30.60
 -21   1   8   82.72   29.13
  21  -1  -7   26.44   21.37
 -21  -1   7   17.15   51.12
  21   1  -7   60.62   29.99
 -21   1   7   70.75   28.67
  21  -1  -6   27.78   27.12
 -21   1   6   64.45   36.36
  21  -1  -5   83.19   29.14
 -21   1   5   15.64   48.11
  21  -1  -4  309.52   71.10
 -21   1   4  189.65   85.46
  21  -1  -3   70.16   58.32
 -21   1   3   -5.31   69.35
  21   1   8   14.27   49.90
 -21  -1  -9  -17.79   48.05
  21   1   9   23.31   51.96
 -21  -1 -10   20.35   54.86
  21   1  10   -8.80   59.26
  21  -3 -15   46.59   56.77
 -21  -3  15   60.93   25.35
  21   3 -15   67.16   29.99
 -21   3  15    2.50   51.76
  21  -3 -14  352.55   63.42
 -21  -3  14  307.97   44.37
  21   3 -14  312.92   44.03
 -21   3  14  338.40   62.51
  21  -3 -13  108.85   41.34
 -21  -3  13   38.67   25.55
  21   3 -13   98.56   26.15
 -21   3  13  108.85   43.34
  21  -3 -12  130.90   38.30
 -21  -3  12  138.69   30.71
  21   3 -12  135.89   28.18
 -21   3  12  105.52   36.40
  21  -3 -11   48.28   32.86
 -21  -3  11   57.81   32.91
  21   3 -11   65.95   30.81
 -21   3  11   26.83   30.78
  21  -3 -10  134.29   35.64
 -21   3  10  154.12   34.70
  21  -3  -9   54.60   32.17
 -21   3   9   54.46   31.67
  21  -3  -8   46.19   29.95
 -21   3   8  120.00   34.87
  21  -3  -7   46.76   27.27
 -21   3   7  -25.02   38.35
  21  -3  -6   94.90   23.00
 -21   3   6   84.63   33.66
  21  -3  -5  104.90   23.83
 -21   3   5   69.19   34.31
  21  -3  -4 1305.88  161.06
 -21   3   4 1256.78  161.06
  21  -3  -3  342.93   54.32
 -21   3   3  260.97   62.03
  21  -3  -2   59.33   31.65
 -21   3   2   66.63   48.18
  21  -3  -1   49.27   44.94
  21   3  -1   33.25   39.15
 -21   3   1  -18.92   65.95
  21  -3   0  106.93   51.54
 -21  -3   0   19.90   36.16
  21   3   0   36.02   45.50
 -21   3   0    5.05   67.58
  21  -3   1  -11.53   50.65
 -21  -3  -1    0.66   37.24
  21   3   1   38.54   41.64
 -21  -3  -2  307.83   60.74
  21   3   2  347.32   65.30
 -21  -3  -3   18.85   41.57
  21   3   3   88.96   49.86
 -21  -3  -4  106.30   39.16
  21   3   4  173.65   50.77
 -21  -3  -5   75.89   39.83
  21   3   5  -27.10   44.78
 -21  -3  -6   29.72   42.35
  21   3   6   52.86   47.74
 -21  -3  -7   95.06   47.65
  21   3   7  122.85   50.98
 -21  -3  -8   44.86   49.83
  21   3   8   69.70   55.66
 -21  -3  -9   54.42   54.73
  21   3   9   -4.65   56.36
  21  -5 -13  166.58   65.91
 -21   5  13  157.09   56.91
  21  -5 -12   25.52   44.79
 -21   5  12   54.49   41.54
  21  -5 -11   50.79   48.12
 -21   5  11   71.83   33.90
  21  -5 -10   19.63   35.40
  21   5 -10    8.05   30.75
 -21   5  10  107.02   42.19
  21  -5  -9   60.26   38.86
 -21  -5   9   -4.38   32.35
  21   5  -9   28.45   31.33
 -21   5   9   52.35   34.56
  21  -5  -8   84.73   37.46
 -21  -5   8   22.53   37.77
  21   5  -8  -37.38   31.49
 -21   5   8   15.43   39.77
  21  -5  -7   58.49   35.25
 -21  -5   7   29.91   35.59
  21   5  -7   17.69   34.62
 -21   5   7    5.38   37.93
  21  -5  -6  156.95   39.76
 -21  -5   6  177.76   45.08
  21   5  -6  116.88   41.07
 -21   5   6  175.35   42.42
  21  -5  -5   61.79   34.24
 -21  -5   5   58.95   37.52
  21   5  -5   91.33   43.68
  21  -5  -4   89.94   27.88
 -21  -5   4   29.74   38.26
  21   5  -4   67.35   45.50
 -21   5   4   44.31   36.32
  21  -5  -3   27.26   26.52
 -21  -5   3   50.94   38.04
  21   5  -3   88.51   45.29
 -21   5   3   79.72   43.99
  21  -5  -2   95.38   36.66
 -21  -5   2  136.28   47.31
  21   5  -2   36.70   43.56
 -21   5   2   70.31   40.22
  21  -5  -1   -9.80   44.21
 -21  -5   1   95.01   42.02
  21   5  -1  -13.05   44.89
 -21   5   1  114.58   54.21
  21  -5   0   16.19   40.56
 -21  -5   0  -10.44   41.02
  21   5   0  -30.94   47.88
 -21   5   0   23.79   48.28
  21  -5   1   19.56   52.08
 -21  -5  -1  120.95   41.30
  21   5   1   32.65   43.07
 -21   5  -1   39.27   63.15
  21  -5   2   57.40   48.67
 -21  -5  -2   98.49   37.77
  21   5   2  125.51   45.39
 -21   5  -2   -7.24   76.95
  21  -5   3   10.73   59.54
 -21  -5  -3   13.41   39.37
  21   5   3   43.14   38.26
 -21   5  -3    4.73   63.89
  21  -5   4   55.31   55.05
 -21  -5  -4   38.58   50.60
  21   5   4  100.75   46.61
 -21   5  -4   21.33   73.35
 -21  -5  -5   20.45   47.10
  21   5   5  -27.43   50.65
 -21  -5  -6   32.10   49.55
  21   5   6   35.61   57.93
 -21  -5  -7    8.10   51.18
  21   5   7  -13.82   54.11
  21  -7  -9   66.59   59.51
 -21  -7   9   41.85   34.52
  21   7  -9  -11.07   41.79
 -21   7   9   56.19   56.00
  21  -7  -8   11.22   47.36
 -21  -7   8   63.80   38.06
  21   7  -8  -14.27   37.12
 -21   7   8   -9.02   51.74
  21  -7  -7  116.27   55.95
 -21  -7   7   98.21   43.31
  21   7  -7   55.10   41.38
 -21   7   7  143.09   51.32
  21  -7  -6  263.10   63.50
 -21  -7   6  158.65   50.33
  21   7  -6  163.18   45.67
 -21   7   6  243.72   57.64
  21  -7  -5   58.78   55.45
 -21  -7   5   48.46   46.70
  21   7  -5   -2.35   45.23
 -21   7   5   54.57   46.19
  21  -7  -4  110.92   48.63
 -21  -7   4  103.05   46.04
  21   7  -4  129.95   50.89
 -21   7   4   65.60   48.49
  21  -7  -3   63.97   55.68
 -21  -7   3  -43.55   50.88
  21   7  -3  -30.36   46.48
  21  -7  -2   23.10   44.11
 -21  -7   2   -0.53   51.19
  21   7  -2    3.92   52.92
 -21   7   2   29.04   55.83
  21  -7  -1   17.35   44.84
 -21  -7   1   63.93   45.90
  21   7  -1    5.06   54.39
 -21   7   1   81.70   60.48
  21  -7   0    5.15   47.85
 -21  -7   0   96.06   50.54
  21   7   0  151.57   57.96
 -21   7   0   54.97   66.15
  21  -7   1   -0.61   54.76
 -21  -7  -1   44.44   50.47
  21   7   1   28.48   50.30
 -21   7  -1   63.89   63.73
  21  -7   2   30.00   57.96
 -21  -7  -2   69.63   54.09
  21   7   2   53.94   50.33
 -21   7  -2  -50.99   65.47
  21  -7   3   30.30   58.27
 -21  -7  -3   46.56   58.39
  21   7   3   48.91   57.76
 -21   7  -3   14.69   68.66
  22   0 -16   73.35   45.23
 -22   0  16  101.66   42.32
  22   0 -15    5.81   41.62
 -22   0  15  -21.17   35.51
  22   0 -14   20.54   33.54
 -22   0  14   -3.90   33.34
  22   0 -13   33.53   32.01
 -22   0  13   51.37   32.38
  22   0 -12 1796.00  219.65
 -22   0  12 1562.48  191.77
  22   0 -11  -26.47   33.30
 -22   0  11   67.65   28.89
  22   0 -10  312.92   47.61
 -22   0  10  445.39   62.02
  22   0  -9  103.12   23.49
 -22   0   9   73.67   30.46
  22   0  -8  194.60   33.49
 -22   0   8  140.88   41.72
  22   0  -7   74.16   26.88
 -22   0   7   86.77   41.40
  22   0  -6 1356.27  171.95
 -22   0   6 1100.53  151.02
  22   0  -5   34.12   47.10
  22  -2 -15  340.24   60.79
 -22  -2  15  299.33   47.72
  22   2 -15  281.50   46.72
 -22   2  15  280.37   53.87
  22  -2 -14   15.45   44.86
 -22  -2  14   59.48   32.89
  22   2 -14   95.09   29.78
 -22   2  14   37.76   40.04
  22  -2 -13   10.79   36.25
 -22  -2  13   41.93   33.30
  22   2 -13   54.50   28.77
 -22   2  13   70.28   38.61
  22  -2 -12  255.17   43.99
 -22  -2  12  214.28   38.82
  22   2 -12  199.84   36.26
 -22   2  12  257.29   46.46
  22  -2 -11  405.06   56.13
 -22  -2  11  260.69   46.66
  22   2 -11  364.86   52.46
 -22   2  11  366.56   55.38
  22  -2 -10   70.64   27.24
 -22  -2  10   -2.24   38.38
  22   2 -10  -17.11   28.45
 -22   2  10  110.96   31.19
  22  -2  -9  195.03   36.05
 -22   2   9  203.38   37.34
  22  -2  -8  117.22   28.31
 -22   2   8   56.89   27.90
  22  -2  -7   36.59   23.30
 -22   2   7  106.80   34.15
  22  -2  -6   38.47   20.17
 -22   2   6   64.28   32.74
  22  -2  -5   98.59   26.17
 -22   2   5  119.13   40.80
  22  -2  -4   80.28   32.65
 -22   2   4   25.55   52.42
  22  -2  -3  105.75   40.15
 -22   2   3  173.65   65.78
  22  -2  -2   31.90   38.74
 -22   2   2   32.20   59.94
  22   2   4   17.73   44.64
 -22  -2  -5  -19.33   38.00
  22   2   5   12.47   48.56
 -22  -2  -6   19.94   38.51
  22   2   6  -16.15   51.96
 -22  -2  -7  -13.41   42.54
  22   2   7   12.87   56.26
 -22  -2  -8  -31.55   47.94
  22   2   8  -43.82   55.07
 -22  -2  -9   50.77   55.45
  22   2   9   51.80   57.06
 -22  -2 -10  -15.82   66.32
  22   2  10   -0.09   58.66
  22  -4 -14  116.27   58.81
 -22  -4  14   83.01   21.60
  22   4 -14   10.24   18.50
 -22   4  14   98.84   49.76
  22  -4 -13   36.05   46.79
 -22  -4  13   -1.34   23.81
  22   4 -13    5.35   22.05
 -22   4  13   69.87   39.44
  22  -4 -12  -22.30   42.87
 -22   4  12   21.06   38.84
  22  -4 -11   10.82   39.03
 -22   4  11    6.83   37.70
  22  -4 -10   57.90   38.17
 -22   4  10   49.05   37.14
  22  -4  -9  201.11   43.08
 -22   4   9  237.35   47.65
  22  -4  -8  239.47   43.86
 -22   4   8  228.57   46.17
  22  -4  -7   96.89   29.35
 -22   4   7  165.44   42.19
  22  -4  -6   51.35   31.90
 -22   4   6  210.31   48.70
  22  -4  -5  -28.52   23.62
  22   4  -5   72.45   45.77
 -22   4   5   31.01   35.64
  22  -4  -4   41.44   30.32
 -22  -4   4  -60.53   42.81
  22   4  -4   28.89   42.67
 -22   4   4  110.35   39.71
  22  -4  -3  268.76   48.15
 -22  -4   3  114.51   47.16
  22   4  -3  179.03   49.07
 -22   4   3  226.87   58.32
  22  -4  -2  223.62   43.39
 -22  -4   2  151.02   48.73
  22   4  -2  117.51   51.22
 -22   4   2  223.48   60.91
  22  -4  -1   72.97   37.25
 -22  -4   1    3.14   45.84
  22   4  -1  -40.72   49.75
 -22   4   1   52.79   48.36
  22  -4   0  -52.52   44.07
 -22  -4   0   34.08   46.46
  22   4   0   35.42   50.33
 -22   4   0   65.27   54.93
  22  -4   1  -38.45   55.65
 -22  -4  -1   62.16   44.77
  22   4   1   61.62   45.78
 -22   4  -1    8.78   68.81
  22  -4   2   17.15   51.25
 -22  -4  -2   99.64   42.40
  22   4   2   49.49   42.91
 -22   4  -2  -50.13   76.09
 -22  -4  -3  147.19   43.34
  22   4   3   16.83   41.23
 -22  -4  -4   32.58   38.96
  22   4   4  -15.29   37.69
 -22  -4  -5   37.65   41.74
  22   4   5  -10.89   47.30
 -22  -4  -6  -35.76   46.10
  22   4   6  -65.15   52.62
 -22  -4  -7  109.42   53.98
  22   4   7   92.53   57.40
 -22  -4  -8    9.17   52.38
  22   4   8   46.04   57.46
  22  -6 -11  137.80   59.71
 -22  -6  11   17.71   27.33
  22   6 -11   29.42   32.28
 -22   6  11  131.94   51.71
  22  -6 -10  -44.37   43.56
 -22  -6  10   -3.59   30.99
  22   6 -10   37.53   37.77
 -22   6  10  -31.21   46.27
  22  -6  -9  184.98   54.57
 -22  -6   9    8.56   37.46
  22   6  -9  171.39   43.65
 -22   6   9  108.77   39.44
  22  -6  -8   29.42   40.75
 -22  -6   8   37.83   39.56
  22   6  -8   -2.16   41.57
 -22   6   8   -7.87   42.70
  22  -6  -7  136.73   51.83
 -22  -6   7  154.54   48.30
  22   6  -7  131.65   45.06
 -22   6   7  231.26   46.70
  22  -6  -6  -29.57   45.33
 -22  -6   6    1.05   41.95
  22   6  -6  -44.44   41.27
 -22   6   6   14.32   44.31
  22  -6  -5  114.94   46.48
 -22  -6   5   56.30   46.52
  22   6  -5    6.73   44.09
 -22   6   5   53.51   45.06
 -22  -6   4   33.85   47.30
  22   6  -4    4.58   42.81
 -22   6   4  -31.33   41.23
  22  -6  -3  177.76   43.97
 -22  -6   3  236.21   51.46
  22   6  -3  201.54   53.53
 -22   6   3  243.57   53.16
  22  -6  -2   47.75   38.91
 -22  -6   2    3.85   49.04
  22   6  -2  -68.77   47.54
 -22   6   2  113.54   53.00
  22  -6  -1   -2.50   39.09
 -22  -6   1  -13.89   45.18
  22   6  -1  -15.04   49.12
 -22   6   1   -8.78   53.80
  22  -6   0   11.63   41.57
 -22  -6   0  -36.64   42.35
  22   6   0   30.95   45.90
 -22   6   0   12.83   58.51
  22  -6   1   21.65   56.72
 -22  -6  -1  -34.66   45.86
  22   6   1   34.36   48.36
 -22   6  -1  -20.85   54.49
  22  -6   2   71.27   55.37
 -22  -6  -2   18.41   48.86
  22   6   2  -14.08   50.79
 -22   6  -2  -12.54   54.81
  22  -6   3   39.57   59.41
 -22  -6  -3   29.61   48.71
  22   6   3   75.26   52.03
 -22   6  -3   84.63   78.87
  22  -6   4  -14.11   62.94
 -22  -6  -4   -8.99   53.00
  22   6   4  -52.76   53.60
 -22   6  -4   28.72   81.97
  22  -6   5   51.98   61.23
 -22  -6  -5   67.20   55.27
  22   6   5   37.32   56.03
 -22   6  -5   30.58   80.42
  23  -1 -16   43.19   53.70
 -23  -1  16   -3.67   33.26
  23   1 -16   29.69   39.26
 -23   1  16   30.53   41.48
  23  -1 -15    6.74   45.47
 -23  -1  15   36.60   32.71
  23   1 -15  -23.92   34.52
 -23   1  15   -7.12   38.69
  23  -1 -14   -2.17   35.59
 -23  -1  14   20.20   33.51
  23   1 -14   35.04   31.41
 -23   1  14    4.12   35.59
  23  -1 -13   46.42   38.34
 -23  -1  13   97.29   37.70
  23   1 -13   75.05   34.11
 -23   1  13  142.38   41.10
  23  -1 -12  100.39   38.65
 -23  -1  12   78.31   31.16
  23   1 -12  119.06   34.58
 -23   1  12   45.76   35.31
  23  -1 -11  282.63   45.91
 -23  -1  11  257.01   43.29
  23   1 -11  407.04   56.07
 -23   1  11  276.54   45.32
 -23  -1  10   83.76   37.92
  23   1 -10   41.77   28.97
 -23   1  10  121.01   33.02
  23  -1  -9  122.27   26.98
 -23  -1   9   75.93   41.78
  23   1  -9   79.14   31.82
 -23   1   9  128.96   34.32
  23  -1  -8  153.13   29.14
 -23  -1   8   68.60   52.10
 -23   1   8  157.09   36.68
  23  -1  -7  256.59   41.60
 -23   1   7  259.42   49.95
  23  -1  -6   58.85   24.75
 -23   1   6   29.03   32.62
  23  -1  -5  617.49   83.18
 -23   1   5  504.27   80.26
  23  -1  -4   30.74   41.51
 -23   1   4  203.24   70.04
  23   1   9   70.34   50.62
  23   1  10    5.41   66.36
  23  -3 -15    5.85   51.79
 -23  -3  15   47.94   26.99
  23   3 -15   12.80   27.43
 -23   3  15  -25.70   46.68
  23  -3 -14  -47.23   47.33
 -23  -3  14   41.30   23.82
  23   3 -14   53.96   29.54
 -23   3  14    6.89   39.61
  23  -3 -13   51.21   38.54
 -23  -3  13  -24.12   24.05
  23   3 -13   52.75   25.53
 -23   3  13  -14.70   38.42
  23  -3 -12   10.79   35.55
 -23  -3  12   79.61   32.42
  23   3 -12    2.82   26.44
 -23   3  12   72.68   36.88
  23  -3 -11  259.28   49.53
 -23   3  11  307.12   51.47
  23  -3 -10 1051.70  132.25
 -23   3  10 1075.47  134.75
  23  -3  -9  758.73   98.50
 -23   3   9  884.98  113.13
  23  -3  -8  427.99   61.49
 -23   3   8  402.93   64.34
  23  -3  -7  178.47   34.83
 -23   3   7   66.05   41.81
  23  -3  -6  256.02   41.13
 -23   3   6  300.47   56.17
  23  -3  -5   36.88   28.28
 -23   3   5    3.07   46.59
  23  -3  -4  232.68   44.67
 -23   3   4  176.63   57.69
  23  -3  -3  192.48   44.00
 -23   3   3  307.83   68.43
  23  -3  -2  402.22   68.53
 -23   3   2  384.39   84.15
  23  -3  -1   99.49   52.61
 -23   3   1   38.31   71.64
  23  -3   0   75.49   52.49
  23   3   0   38.62   42.15
 -23   3   0   49.25   68.68
 -23  -3  -1   71.05   44.71
  23   3   1   64.78   46.32
 -23  -3  -2   61.20   45.19
  23   3   2  -35.79   48.67
 -23  -3  -3    4.37   43.00
  23   3   3   33.50   41.93
 -23  -3  -4  196.30   46.56
  23   3   4  263.24   56.53
 -23  -3  -5  107.07   44.26
  23   3   5   41.51   48.63
 -23  -3  -6   19.83   47.89
  23   3   6    8.82   52.27
 -23  -3  -7   52.71   50.72
  23   3   7   29.21   50.81
 -23  -3  -8   93.51   56.57
  23   3   8   64.06   64.83
 -23  -3  -9   -2.09   56.12
  23   3   9   83.22   62.13
  23  -5 -13   46.68   60.01
 -23   5  13    9.79   52.52
  23  -5 -12   43.63   44.95
 -23   5  12   37.22   42.13
  23  -5 -11  -20.56   50.13
 -23   5  11   92.18   35.03
  23  -5 -10  280.65   51.73
 -23   5  10  362.73   59.89
  23  -5  -9  126.13   45.26
  23   5  -9   69.97   35.30
 -23   5   9   78.90   43.90
 -23  -5   8   59.43   39.81
  23   5  -8   90.82   38.85
 -23   5   8  213.00   45.25
  23  -5  -7   20.27   37.28
 -23  -5   7  -20.63   38.51
  23   5  -7   15.79   38.79
 -23   5   7   11.94   40.02
  23  -5  -6   86.40   39.01
 -23  -5   6  155.25   46.45
  23   5  -6  166.86   45.70
  23  -5  -5  246.26   46.07
 -23  -5   5  148.47   46.73
  23   5  -5  186.82   50.87
 -23   5   5  127.00   42.12
  23  -5  -4   98.31   30.58
 -23  -5   4   38.33   43.41
  23   5  -4    6.96   45.53
 -23   5   4   69.35   39.29
  23  -5  -3   57.97   30.58
 -23  -5   3   64.20   47.10
  23   5  -3   32.82   44.98
 -23   5   3   74.08   48.13
  23  -5  -2  104.32   43.97
 -23  -5   2   44.88   46.85
  23   5  -2   56.70   44.88
 -23   5   2   65.61   53.63
  23  -5  -1  -20.76   41.50
 -23  -5   1  -43.66   40.85
  23   5  -1  -24.75   43.75
 -23   5   1  -17.10   47.75
  23  -5   0   -4.91   43.89
 -23  -5   0  124.28   42.12
  23   5   0   65.46   46.44
 -23   5   0  -59.05   60.39
  23  -5   1   34.69   55.25
 -23  -5  -1   -8.64   37.31
  23   5   1   11.18   43.72
 -23   5  -1   10.51   61.57
  23  -5   2  128.24   52.37
 -23  -5  -2  317.73   56.81
  23   5   2   76.16   44.79
 -23   5  -2  127.21   79.33
  23  -5   3   45.36   50.54
 -23  -5  -3   96.72   47.06
  23   5   3   65.53   47.86
 -23   5  -3  -13.92   79.00
  23  -5   4  -46.56   63.14
 -23  -5  -4   76.33   50.12
  23   5   4   95.77   45.39
 -23  -5  -5    3.27   51.70
  23   5   5  -27.44   52.01
 -23  -5  -6    3.08   51.50
  23   5   6   64.37   60.86
 -23  -5  -7   11.43   54.11
  23   5   7   41.06   57.87
  23  -7  -8  117.70   60.09
 -23  -7   8   43.70   38.47
  23   7  -8   76.27   45.67
 -23   7   8   47.33   55.27
  23  -7  -7   28.67   47.82
 -23  -7   7    2.36   43.52
  23   7  -7   22.66   44.92
 -23   7   7   37.93   50.84
  23  -7  -6   -9.09   54.64
 -23  -7   6  -37.79   47.24
  23   7  -6   55.14   46.22
 -23   7   6   61.51   43.66
  23  -7  -5   22.52   47.99
 -23  -7   5   47.62   48.02
  23   7  -5   -7.20   51.19
 -23   7   5   21.92   49.32
  23  -7  -4   13.10   59.60
 -23  -7   4  -27.46   48.12
  23   7  -4   70.64   53.21
  23  -7  -3   28.53   46.25
 -23  -7   3   23.83   49.46
  23   7  -3   94.80   53.67
 -23   7   3   31.90   60.62
  23  -7  -2   40.10   56.67
 -23  -7   2    7.53   46.12
  23   7  -2   86.21   56.72
 -23   7   2   26.61   51.23
  23  -7  -1    1.42   58.47
 -23  -7   1   21.48   45.87
  23   7  -1   29.72   56.95
 -23   7   1  -28.73   52.80
  23  -7   0   25.84   53.51
 -23  -7   0   -8.19   49.93
  23   7   0   17.01   56.09
 -23   7   0   40.11   55.45
  23  -7   1   -4.83   54.04
 -23  -7  -1   67.25   54.50
  23   7   1   20.24   52.75
 -23   7  -1   73.55   65.92
  23  -7   2   35.93   54.39
 -23  -7  -2   12.83   58.73
  23   7   2   53.37   56.19
 -23   7  -2  -36.46   66.74
  24   0 -16   28.24   42.98
 -24   0  16   81.41   42.69
  24   0 -15  -19.02   40.18
 -24   0  15   -0.24   36.37
  24   0 -14  126.33   39.13
 -24   0  14  158.65   40.34
  24   0 -13  -26.08   35.21
 -24   0  13   50.75   37.72
  24   0 -12  133.00   39.50
 -24   0  12   84.59   33.71
  24   0 -11   86.52   31.59
 -24   0  11  -34.70   34.21
  24   0 -10  726.89   92.70
 -24   0  10  710.76   92.53
  24   0  -9   75.31   26.99
 -24   0   9   45.20   36.36
  24   0  -8   88.74   27.60
 -24   0   8  134.82   43.87
  24   0  -7  108.17   39.25
 -24   0   7   94.88   48.62
  24   0  -6  404.77   62.61
 -24   0   6  235.51   60.02
  24  -2 -15   81.85   47.23
 -24  -2  15   24.48   28.55
  24   2 -15   72.94   32.85
 -24   2  15  -15.04   42.09
  24  -2 -14   26.92   42.74
 -24  -2  14   64.47   34.18
  24   2 -14   81.27   34.24
 -24   2  14   72.58   40.39
  24  -2 -13   -2.27   37.24
 -24  -2  13   11.97   32.28
  24   2 -13   35.42   26.44
 -24   2  13   97.53   40.76
  24  -2 -12  394.16   58.44
  24   2 -12  277.54   44.30
 -24   2  12  384.39   59.12
  24  -2 -11  275.84   44.20
  24   2 -11  366.27   55.10
 -24   2  11  402.37   60.29
 -24  -2  10  120.84   44.81
  24   2 -10  276.54   52.04
  24  -2  -9  777.70   98.14
 -24   2   9  698.44   90.88
  24  -2  -8  130.65   29.92
 -24   2   8  142.24   35.50
  24  -2  -7  110.95   26.25
 -24   2   7  105.14   40.35
  24  -2  -6  158.93   35.51
 -24   2   6  135.62   49.61
  24  -2  -5   67.95   27.29
 -24   2   5   44.43   43.46
  24  -2  -4   24.60   36.91
 -24   2   4   89.72   63.69
  24  -2  -3   77.64   42.18
 -24   2   3   58.64   66.50
  24  -2  -2   51.49   37.00
 -24   2   2   84.10   58.41
  24   2   5   26.68   50.34
 -24  -2  -6  -30.82   45.42
  24   2   6  -27.88   57.12
 -24  -2  -7   91.03   49.73
  24   2   7  -50.96   49.38
 -24  -2  -8   10.43   54.02
  24   2   8  -36.74   56.24
 -24  -2  -9  -44.85   58.14
  24   2   9   48.98   57.74
  24  -4 -14   75.77   55.75
 -24  -4  14   38.86   22.14
  24   4 -14    7.54   25.69
 -24   4  14   42.20   46.41
  24  -4 -13  -37.43   47.20
  24   4 -13    5.28   28.14
 -24   4  13   64.54   39.02
  24  -4 -12   -6.44   43.75
 -24   4  12   19.23   39.47
  24  -4 -11   89.59   42.05
 -24   4  11   90.27   41.54
  24  -4 -10  102.59   42.93
 -24   4  10   49.76   33.83
  24  -4  -9  270.03   50.37
 -24   4   9  170.54   39.56
  24  -4  -8  138.39   37.69
 -24   4   8  147.62   43.59
  24  -4  -7  -41.43   30.98
 -24   4   7   -3.37   43.34
  24  -4  -6  142.95   33.50
 -24   4   6  167.99   48.36
  24  -4  -5   38.59   24.34
 -24   4   5   65.16   37.31
  24  -4  -4  672.97   88.80
 -24   4   4  643.96   93.65
  24  -4  -3    6.62   31.90
 -24  -4   3   -7.01   45.93
  24   4  -3  -25.09   47.78
 -24   4   3   48.40   55.58
  24  -4  -2   80.76   34.79
 -24  -4   2   39.46   52.28
  24   4  -2   68.27   50.99
 -24   4   2  116.93   49.85
  24  -4  -1  217.39   54.36
 -24  -4   1  115.35   49.85
  24   4  -1   79.11   54.71
 -24   4   1  208.33   69.92
  24  -4   0   53.80   47.75
 -24  -4   0   42.15   46.32
  24   4   0  -12.86   47.86
 -24   4   0  -27.77   58.99
  24  -4   1  110.85   60.86
 -24  -4  -1  100.63   45.93
  24   4   1  187.67   51.96
 -24   4  -1   71.13   73.96
  24  -4   2   19.83   55.85
 -24  -4  -2   83.94   48.47
  24   4   2   73.67   43.62
 -24  -4  -3  -17.03   43.41
  24   4   3   27.68   43.04
 -24  -4  -4  168.13   51.45
  24   4   4  151.43   48.32
 -24  -4  -5   19.09   47.72
  24   4   5   29.82   53.89
 -24  -4  -6   38.20   58.35
  24   4   6   14.65   55.03
 -24  -4  -7   -5.96   53.98
  24   4   7   25.56   55.82
 -24  -4  -8  -10.42   62.06
  24   4   8  -33.40   60.32
  24  -6 -11   77.87   61.38
 -24  -6  11   16.20   32.35
  24   6 -11   18.33   37.08
 -24   6  11   22.11   49.41
  24  -6 -10  -11.67   53.37
 -24  -6  10  -89.12   36.84
  24   6 -10   38.03   41.20
 -24   6  10   29.69   49.29
  24  -6  -9   89.32   51.42
 -24  -6   9  -20.66   38.74
  24   6  -9   34.72   41.37
 -24   6   9   -2.77   46.45
  24  -6  -8   31.91   48.76
 -24  -6   8   25.64   40.94
  24   6  -8  -62.92   41.91
 -24   6   8   -3.16   44.37
  24  -6  -7   55.93   50.77
 -24  -6   7   39.37   42.91
  24   6  -7   57.04   42.09
 -24   6   7  150.03   46.90
  24  -6  -6   11.10   47.28
 -24  -6   6   22.49   44.77
  24   6  -6   21.07   44.71
 -24   6   6   -6.65   47.58
 -24  -6   5  220.79   55.79
  24   6  -5  198.42   56.50
 -24   6   5  161.20   51.18
  24  -6  -4   57.59   46.04
 -24  -6   4   22.35   47.24
  24   6  -4   22.43   49.93
 -24   6   4  -54.39   47.85
  24  -6  -3   86.09   49.11
 -24  -6   3   33.58   47.47
  24   6  -3   66.60   50.79
 -24   6   3   95.11   47.04
  24  -6  -2   -5.63   49.65
 -24  -6   2   48.09   51.01
  24   6  -2   -1.64   50.98
 -24   6   2   22.30   46.36
  24  -6  -1   25.23   52.00
 -24  -6   1   12.41   44.88
  24   6  -1   21.84   48.66
 -24   6   1   50.85   49.76
  24  -6   0   20.63   53.44
 -24  -6   0   20.54   46.28
  24   6   0   59.44   53.34
 -24   6   0   -3.00   51.39
  24  -6   1   40.55   57.01
 -24  -6  -1   53.46   49.95
  24   6   1   -6.08   55.14
 -24   6  -1  -17.24   54.53
  24  -6   2   15.87   60.97
 -24  -6  -2   -4.57   53.94
  24   6   2   12.11   47.28
 -24   6  -2   12.88   62.54
  24  -6   3  -21.84   65.30
 -24  -6  -3   33.54   54.45
  24   6   3   63.32   52.55
 -24   6  -3   12.93   77.33
  24  -6   4    6.53   67.89
 -24  -6  -4  -19.60   62.92
  24   6   4   41.44   56.09
 -24   6  -4  108.41   77.18
  24  -6   5  -43.93   69.97
 -24  -6  -5  -42.47   58.21
  24   6   5   87.25   60.39
 -24   6  -5   15.64   78.89
  25  -1 -16   33.78   51.01
 -25  -1  16   30.27   32.69
  25   1 -16   31.16   40.10
 -25   1  16    6.69   37.41
  25  -1 -15   33.13   45.44
 -25  -1  15   11.94   34.32
  25   1 -15   58.58   36.94
 -25   1  15   33.19   37.67
  25  -1 -14  -15.31   41.99
 -25  -1  14   26.71   36.70
  25   1 -14   60.91   36.16
 -25   1  14  -49.85   40.68
  25  -1 -13  220.36   46.87
 -25  -1  13  184.98   40.49
  25   1 -13  200.55   41.43
 -25   1  13  239.75   48.71
  25  -1 -12   70.45   36.57
 -25  -1  12   61.44   33.12
  25   1 -12   89.74   31.26
 -25   1  12   19.23   34.67
  25  -1 -11  100.41   36.74
 -25  -1  11   88.36   37.48
  25   1 -11   90.68   32.52
 -25   1  11   78.28   29.78
  25  -1 -10   62.98   23.52
 -25  -1  10   62.44   42.74
  25   1 -10   22.56   31.49
 -25   1  10   57.04   35.44
  25  -1  -9  364.72   49.99
 -25  -1   9  381.28   71.50
  25   1  -9  333.73   59.60
 -25   1   9  429.12   60.72
  25  -1  -8  333.87   48.19
  25   1  -8  238.34   49.28
 -25   1   8  319.57   56.05
  25  -1  -7  182.71   36.03
 -25   1   7  136.28   46.04
  25  -1  -6  110.14   33.53
 -25   1   6   95.42   47.26
  25  -1  -5   34.49   40.49
 -25   1   5  111.07   56.99
  25  -1  -4  -12.77   35.75
 -25   1   4   -3.92   49.27
  25  -3 -15   29.34   49.10
 -25  -3  15  -32.62   24.22
  25   3 -15   -8.52   30.91
 -25   3  15    1.43   44.16
  25  -3 -14  -45.25   43.77
 -25  -3  14  -10.19   23.69
  25   3 -14   28.49   29.82
 -25   3  14   33.03   43.08
  25  -3 -13   79.91   40.60
 -25  -3  13  -23.97   26.85
  25   3 -13  -17.38   28.56
 -25   3  13   51.19   44.06
  25  -3 -12  155.96   42.23
 -25  -3  12   69.39   35.78
  25   3 -12   23.14   31.39
 -25   3  12   81.75   37.15
  25  -3 -11  221.21   46.82
 -25   3  11  116.00   42.25
  25  -3 -10  826.25  106.84
 -25   3  10  965.08  123.05
  25  -3  -9  151.43   39.39
 -25   3   9   58.06   40.01
  25  -3  -8   16.80   23.64
 -25   3   8   91.41   38.62
  25  -3  -7  287.30   44.96
 -25   3   7  204.93   45.78
  25  -3  -6   52.18   29.72
 -25   3   6   50.34   47.11
  25  -3  -5   24.98   33.39
 -25   3   5  -46.27   54.28
  25  -3  -4   45.09   30.05
 -25   3   4   86.21   55.41
  25  -3  -3   36.46   33.88
 -25   3   3   56.99   51.93
  25  -3  -2  336.28   59.37
 -25   3   2   98.28   60.36
  25  -3  -1    2.79   47.51
 -25   3   1   39.81   58.37
  25  -3   0   10.37   40.28
  25   3   1   23.21   51.26
 -25  -3  -2   30.40   39.08
  25   3   2   42.74   47.45
 -25  -3  -3   -8.88   40.43
  25   3   3   38.50   44.55
 -25  -3  -4  228.57   51.52
  25   3   4  322.83   63.82
 -25  -3  -5   29.45   46.10
  25   3   5   -1.73   54.60
 -25  -3  -6    0.89   52.38
  25   3   6   43.53   54.74
 -25  -3  -7  -31.70   61.32
  25   3   7    1.30   60.02
 -25  -3  -8   72.08   55.90
  25   3   8   32.98   62.61
  25  -5 -12  316.32   70.18
 -25   5  12  336.13   62.29
  25  -5 -11   33.70   51.18
 -25   5  11   53.14   34.19
  25  -5 -10   75.18   41.57
 -25   5  10   68.66   41.41
  25  -5  -9  201.82   51.84
 -25   5   9  222.49   50.57
  25  -5  -8   81.56   43.36
  25   5  -8   88.77   44.27
 -25   5   8   28.97   36.39
 -25  -5   7  166.15   54.79
  25   5  -7   77.85   45.19
  25  -5  -6   57.84   32.37
 -25  -5   6   52.90   44.60
  25   5  -6   74.32   47.48
 -25   5   6   81.76   51.50
  25  -5  -5   39.09   38.31
 -25  -5   5   31.15   46.86
  25   5  -5   44.92   48.05
 -25   5   5    1.55   49.90
  25  -5  -4   45.47   38.26
 -25  -5   4  -15.19   43.75
  25   5  -4  -34.43   47.48
 -25   5   4   11.61   42.88
  25  -5  -3  -19.96   41.78
 -25  -5   3   66.29   51.52
  25   5  -3   38.00   48.13
 -25   5   3   52.59   47.27
  25  -5  -2   97.56   44.64
 -25  -5   2   47.31   48.32
  25   5  -2  121.24   49.90
 -25   5   2   81.32   51.21
  25  -5  -1   42.40   46.85
 -25  -5   1   82.53   46.52
  25   5  -1  164.74   52.29
 -25   5   1   50.75   61.01
  25  -5   0  104.83   58.95
 -25  -5   0   93.17   45.78
  25   5   0  129.52   49.97
 -25   5   0   37.55   63.97
  25  -5   1   80.98   56.64
 -25  -5  -1   41.81   44.38
  25   5   1  -21.67   48.57
 -25   5  -1  -49.35   58.66
  25  -5   2   52.15   59.16
 -25  -5  -2   12.22   45.52
  25   5   2  -57.55   51.93
 -25   5  -2   23.07   62.54
  25  -5   3  -37.53   65.73
 -25  -5  -3   77.76   57.11
  25   5   3   67.44   50.60
 -25   5  -3   28.86   80.57
  25  -5   4  -20.17   63.67
 -25  -5  -4   82.03   55.05
  25   5   4   21.91   48.29
 -25  -5  -5   27.09   61.98
  25   5   5  -46.11   54.84
 -25  -5  -6    0.69   53.44
  25   5   6   12.28   53.65
  25  -7  -8  -23.80   58.73
 -25  -7   8   11.44   40.29
  25   7  -8   16.70   44.74
 -25   7   8   47.48   55.17
  25  -7  -7   67.38   58.72
 -25  -7   7   31.26   44.16
  25   7  -7   42.74   47.98
 -25   7   7   64.06   54.76
  25  -7  -6   12.44   48.86
 -25  -7   6   18.68   48.78
  25   7  -6   44.03   50.17
 -25   7   6   59.43   54.46
  25  -7  -5   33.88   59.60
 -25  -7   5  -18.99   49.31
  25   7  -5    4.44   49.24
  25  -7  -4  -15.17   49.12
 -25  -7   4  -57.23   47.41
  25   7  -4  -30.51   52.05
 -25   7   4  -10.82   51.70
  25  -7  -3   15.19   49.93
 -25  -7   3   -9.51   46.63
  25   7  -3  -25.12   54.04
 -25   7   3   60.01   56.44
  25  -7  -2   29.86   51.12
 -25  -7   2   61.96   50.23
  25   7  -2   30.82   56.30
 -25   7   2  112.30   66.63
  25  -7  -1   18.78   60.91
 -25  -7   1  -28.15   53.07
  25   7  -1   46.34   58.03
 -25   7   1   -1.23   65.51
  25  -7   0  -24.02   66.69
 -25  -7   0   11.42   51.94
  25   7   0  -25.65   51.64
 -25   7   0  -58.65   55.52
  25  -7   1    0.53   60.60
 -25  -7  -1   22.67   55.99
  25   7   1  -15.85   51.63
 -25   7  -1  -22.77   57.89
  26   0 -16   16.60   40.29
 -26   0  16   47.10   38.11
  26   0 -15   45.25   38.68
 -26   0  15   59.00   39.30
  26   0 -14  126.16   42.39
 -26   0  14  116.18   41.81
  26   0 -13   19.42   38.26
 -26   0  13   89.63   39.09
  26   0 -12  463.08   64.65
 -26   0  12  626.55   85.61
  26   0 -11   29.38   30.36
 -26   0  11   94.77   36.80
  26   0 -10  360.61   54.57
 -26   0  10  528.33   76.68
  26   0  -9   60.83   30.71
 -26   0   9   53.82   40.49
  26   0  -8   10.30   30.90
 -26   0   8   20.54   49.87
  26   0  -7   -1.86   41.93
 -26   0   7   64.47   52.46
  26   0  -6  182.85   46.25
  26  -2 -15   18.38   41.38
 -26  -2  15   60.29   35.57
  26   2 -15   30.43   38.65
 -26   2  15  -17.07   39.36
  26  -2 -14  108.28   42.08
 -26  -2  14  130.85   38.34
  26   2 -14   59.41   27.97
 -26   2  14  152.70   41.34
  26  -2 -13  113.56   44.79
 -26  -2  13   70.98   38.04
  26   2 -13   60.01   31.43
 -26   2  13   82.43   41.79
  26  -2 -12  109.09   38.07
 -26  -2  12   58.61   36.36
  26   2 -12   32.17   29.21
 -26   2  12   53.10   37.52
  26  -2 -11  133.52   34.04
 -26  -2  11   37.82   44.82
  26   2 -11   23.54   34.53
 -26   2  11   47.89   32.38
  26  -2 -10  137.94   34.32
 -26  -2  10    9.59   44.72
  26   2 -10   37.42   38.85
  26  -2  -8  131.75   31.42
 -26   2   8   95.96   41.92
  26  -2  -7  139.89   36.46
 -26   2   7  154.54   51.02
  26  -2  -6  161.90   37.56
 -26   2   6  107.36   50.55
  26  -2  -5  213.28   43.79
 -26   2   5  118.08   51.73
  26  -2  -4  166.01   43.22
 -26   2   4  105.98   63.14
  26  -2  -3  135.91   43.46
 -26   2   3  215.12   69.58
  26  -2  -2   26.64   35.89
  26   2   6   30.22   60.70
  26   2   7   14.99   58.66
 -26  -2  -8   48.78   56.10
  26   2   8   22.02   62.40
  26  -4 -14  -18.24   55.17
 -26  -4  14  -11.06   23.89
  26   4 -14   -5.16   31.12
 -26   4  14    3.37   45.11
  26  -4 -13   10.93   49.56
 -26   4  13   70.55   44.55
  26  -4 -12   40.77   44.74
 -26   4  12    7.19   38.85
  26  -4 -11  259.84   53.71
 -26   4  11  146.63   45.30
  26  -4 -10   61.83   43.53
 -26   4  10   68.33   42.36
  26  -4  -9  206.92   46.90
 -26   4   9  253.76   53.78
  26  -4  -8  145.07   41.35
 -26   4   8   50.16   42.81
  26  -4  -7   -2.89   25.86
 -26   4   7   25.33   50.85
  26  -4  -6  688.96   89.56
 -26   4   6  541.92   82.91
  26  -4  -5   91.64   29.54
 -26   4   5   90.39   45.05
  26  -4  -4  252.77   45.87
 -26   4   4  435.63   79.40
  26  -4  -3  499.60   74.68
 -26   4   3  455.01   75.66
  26  -4  -2   -7.03   36.81
 -26  -4   2  -21.00   49.08
  26   4  -2   42.29   47.10
 -26   4   2    1.57   51.21
  26  -4  -1   51.67   53.54
 -26  -4   1  -19.21   46.45
  26   4  -1  -17.97   49.79
 -26   4   1  -24.71   70.88
  26  -4   0  -35.11   48.25
 -26  -4   0   74.60   44.44
  26   4   0   -3.23   51.77
 -26   4   0  -10.15   60.40
  26  -4   1   59.17   50.92
 -26  -4  -1   23.38   47.67
  26   4   1   68.81   46.58
 -26   4  -1   90.79   71.97
 -26  -4  -2   35.25   52.15
  26   4   2   96.42   46.79
 -26  -4  -3  104.92   51.26
  26   4   3   54.62   47.70
 -26  -4  -4   -3.30   51.11
  26   4   4    7.30   47.03
 -26  -4  -5   78.38   54.19
  26   4   5   69.21   60.62
 -26  -4  -6   70.31   56.41
  26   4   6    8.12   59.03
 -26  -4  -7  -20.31   56.78
  26   4   7  -24.39   60.86
  26  -6 -10    2.35   56.50
 -26  -6  10  -45.46   38.24
  26   6 -10    3.42   40.93
 -26   6  10    0.88   49.68
  26  -6  -9   54.96   53.07
 -26  -6   9   -7.75   39.19
  26   6  -9  -21.89   44.14
 -26   6   9   90.17   50.82
  26  -6  -8   75.99   53.16
 -26  -6   8   23.25   46.55
  26   6  -8  -28.19   43.68
 -26   6   8   42.94   40.00
  26  -6  -7    3.16   42.76
 -26  -6   7   16.32   47.31
  26   6  -7   70.11   45.39
 -26   6   7   35.16   47.33
 -26  -6   6   10.92   48.35
  26   6  -6   23.52   49.11
 -26   6   6   10.22   47.24
  26  -6  -5  114.68   43.44
 -26  -6   5  195.17   55.66
  26   6  -5  137.54   53.84
 -26   6   5  233.81   67.38
  26  -6  -4   23.73   40.38
 -26  -6   4  -11.62   45.39
  26   6  -4   28.22   50.43
 -26   6   4   45.73   59.82
  26  -6  -3   38.85   43.51
 -26  -6   3   58.30   50.55
  26   6  -3   -6.00   50.53
 -26   6   3  133.97   60.04
  26  -6  -2   11.16   52.66
 -26  -6   2   39.40   51.13
  26   6  -2   18.04   54.11
 -26   6   2   32.08   48.52
  26  -6  -1   -3.07   55.61
 -26  -6   1   97.26   48.97
  26   6  -1   -8.51   53.60
 -26   6   1   -0.80   49.52
  26  -6   0   62.58   58.17
 -26  -6   0   31.26   49.95
  26   6   0   94.46   59.05
 -26   6   0  -19.55   50.85
  26  -6   1  -42.44   63.33
 -26  -6  -1   30.00   50.16
  26   6   1  -14.10   52.95
 -26   6  -1   28.18   58.06
  26  -6   2   53.96   70.98
 -26  -6  -2   -2.69   53.85
  26   6   2  -20.73   56.14
 -26   6  -2   44.43   64.24
  26  -6   3  -18.20   59.44
 -26  -6  -3   47.53   55.42
  26   6   3   13.27   53.84
 -26   6  -3  -41.37   63.28
  27  -1 -15  -20.49   47.43
 -27  -1  15  -37.09   36.02
  27   1 -15    9.73   41.21
 -27   1  15   28.26   37.86
  27  -1 -14   13.58   44.64
 -27  -1  14   -6.64   34.96
  27   1 -14  106.95   37.80
 -27   1  14   55.78   43.00
  27  -1 -13   42.01   40.53
 -27  -1  13   63.28   41.30
  27   1 -13   53.89   33.49
 -27   1  13   57.16   38.58
  27  -1 -12  665.32   90.63
 -27  -1  12  904.79  117.50
  27   1 -12  818.32  104.93
 -27   1  12  696.18   92.50
  27  -1 -11  653.44   86.06
 -27  -1  11  628.81   91.39
  27   1 -11  861.48  112.36
 -27   1  11  582.81   80.70
  27  -1 -10  185.83   33.43
 -27  -1  10  189.22   52.04
  27   1 -10  173.79   42.94
 -27   1  10  188.23   45.42
  27  -1  -9  464.49   62.39
 -27   1   9  517.71   76.61
  27  -1  -8   53.84   28.39
  27   1  -8    6.82   40.87
 -27   1   8   54.79   36.78
  27  -1  -7   13.56   30.33
 -27   1   7   62.10   49.37
  27  -1  -6  206.63   50.98
 -27   1   6   27.12   53.12
  27  -1  -5   30.63   38.62
 -27   1   5  100.91   54.81
  27  -3 -14  -23.59   46.39
 -27  -3  14  -29.13   24.84
  27   3 -14    8.31   30.50
 -27   3  14   52.05   43.94
  27  -3 -13  106.98   43.38
 -27  -3  13   -7.05   31.58
  27   3 -13  -13.12   35.08
 -27   3  13  109.33   44.31
  27  -3 -12   60.73   40.72
  27   3 -12  -16.06   37.45
 -27   3  12   57.97   40.59
  27  -3 -11   17.69   38.00
 -27   3  11   14.66   39.42
  27  -3 -10  140.37   40.86
 -27   3  10  141.52   47.89
  27  -3  -9  282.77   47.95
 -27   3   9  356.79   60.52
  27  -3  -8   -5.80   24.75
 -27   3   8   50.96   47.23
  27  -3  -7   59.73   30.37
 -27   3   7   88.61   43.85
  27  -3  -6  172.80   40.42
 -27   3   6   34.67   55.76
  27  -3  -5   18.65   30.16
 -27   3   5  -12.37   48.46
  27  -3  -4  403.22   62.85
 -27   3   4  322.97   65.23
  27  -3  -3   33.68   45.08
 -27   3   3   64.45   67.98
  27  -3  -2   26.01   40.00
 -27   3   2   40.36   57.79
  27  -3  -1   93.89   49.49
 -27   3   1   38.44   67.93
  27   3   3   94.14   49.86
 -27  -3  -4   79.19   48.59
  27   3   4  -14.72   54.23
 -27  -3  -5   31.14   51.25
  27   3   5   -2.36   50.94
 -27  -3  -6  -33.41   55.69
  27   3   6    4.13   54.71
 -27  -3  -7  -11.27   56.10
  27   3   7   35.28   66.55
  27  -5 -12   88.47   59.70
 -27   5  12   57.74   48.05
  27  -5 -11  117.80   56.95
 -27   5  11  118.40   45.69
  27  -5 -10   91.54   51.49
 -27   5  10   18.23   41.23
  27  -5  -8  167.85   50.40
 -27   5   8  110.08   62.87
  27  -5  -7   48.57   33.83
 -27   5   7  224.33   61.10
  27  -5  -6  -59.94   34.26
  27   5  -6    1.36   46.45
 -27   5   6   44.94   45.95
  27  -5  -5   29.89   34.33
 -27  -5   5  -28.07   52.71
  27   5  -5    9.83   48.36
 -27   5   5    4.38   45.32
  27  -5  -4   80.77   37.07
 -27  -5   4   67.74   53.30
  27   5  -4   23.81   52.80
 -27   5   4   74.59   58.10
  27  -5  -3   24.30   39.44
 -27  -5   3   45.25   51.19
  27   5  -3  -16.66   50.23
 -27   5   3    4.59   59.75
  27  -5  -2  106.09   46.08
 -27  -5   2   78.44   54.12
  27   5  -2   74.57   52.54
 -27   5   2  -23.17   58.15
  27  -5  -1   16.30   45.57
 -27  -5   1   61.59   49.96
  27   5  -1   47.70   52.63
 -27   5   1  -32.71   58.14
  27  -5   0   27.07   48.50
 -27  -5   0   11.86   48.11
  27   5   0   31.76   51.21
 -27   5   0  -30.16   65.58
  27  -5   1   40.07   52.37
 -27  -5  -1   92.97   53.46
  27   5   1  -12.48   52.15
 -27   5  -1  -51.18   73.13
  27  -5   2    7.60   55.32
 -27  -5  -2   28.35   51.33
  27   5   2   79.52   55.61
 -27   5  -2   26.47   77.33
  27  -5   3   16.09   61.52
 -27  -5  -3   40.48   63.57
  27   5   3   25.39   53.96
 -27  -5  -4   88.67   59.50
  27   5   4   34.97   52.20
 -27  -5  -5   68.26   56.53
  27   5   5   20.11   55.80
  27  -7  -6  118.28   64.20
 -27  -7   6  -40.46   51.66
  27   7  -6   40.46   51.08
  27  -7  -5   58.96   64.04
 -27  -7   5   -5.26   48.84
  27   7  -5  -42.06   50.12
 -27   7   5   -8.85   54.22
  27  -7  -4   36.61   48.66
 -27  -7   4   65.94   49.29
  27   7  -4   68.30   55.05
 -27   7   4  114.58   65.75
  27  -7  -3   -6.54   61.54
 -27  -7   3  -16.59   50.36
  27   7  -3   32.51   56.12
 -27   7   3   53.94   56.41
  27  -7  -2   41.14   54.88
 -27  -7   2  -18.33   47.68
  27   7  -2   -3.88   53.95
 -27   7   2   56.07   58.39
  27  -7  -1    5.71   62.88
 -27  -7   1   21.63   50.58
  27   7  -1    1.12   55.65
 -27   7   1  -52.42   69.73
  28   0 -15   95.65   45.28
 -28   0  15  111.34   42.77
  28   0 -14   28.55   41.99
 -28   0  14   35.48   40.77
  28   0 -13   41.45   31.76
 -28   0  13  103.70   42.81
  28   0 -12   58.15   31.93
 -28   0  12  -25.87   43.99
  28   0 -11   50.51   33.94
 -28   0  11   25.09   44.50
  28   0 -10  910.88  117.40
 -28   0  10  926.45  123.60
  28   0  -9   -3.58   31.94
 -28   0   9   34.76   49.55
  28   0  -7  -16.09   37.04
 -28   0   7   -0.83   56.70
  28  -2 -15  -10.45   47.45
 -28  -2  15   23.93   31.12
  28   2 -15   36.17   29.88
 -28   2  15  -20.48   41.37
  28  -2 -14  -41.92   40.46
 -28  -2  14  -20.51   33.98
  28   2 -14   22.59   35.28
 -28   2  14   28.12   38.03
  28  -2 -13   49.12   40.45
 -28  -2  13   42.90   35.84
  28   2 -13   46.29   31.52
 -28   2  13   67.27   39.56
  28  -2 -12   71.00   41.77
 -28  -2  12    7.67   41.54
  28   2 -12   33.13   35.42
 -28   2  12   84.15   37.92
  28  -2 -11   72.62   32.48
 -28  -2  11   22.94   47.89
  28   2 -11  -48.63   38.33
 -28   2  11  103.84   45.20
  28  -2 -10  521.11   70.16
 -28   2  10  522.24   75.49
  28  -2  -9  202.39   37.14
 -28   2   9  119.11   43.05
  28  -2  -8  243.15   44.20
 -28   2   8  242.02   57.38
  28  -2  -7  115.53   40.12
 -28   2   7   78.96   52.99
  28  -2  -6  114.53   33.67
 -28   2   6   56.81   56.57
  28  -2  -5   45.67   35.11
 -28   2   5   29.06   65.67
  28  -2  -4   30.82   37.75
 -28   2   4   88.29   59.70
  28  -2  -3  124.19   47.84
 -28   2   3   34.96   57.64
  28  -4 -13   44.81   53.82
 -28   4  13   61.21   46.14
  28  -4 -12  113.97   50.44
 -28   4  12  100.94   42.47
  28  -4 -11  106.93   46.12
 -28   4  11   89.26   43.01
  28  -4 -10   79.47   45.70
 -28   4  10  160.91   48.13
  28  -4  -9  761.42  105.43
 -28   4   9  495.92   76.81
  28  -4  -8  113.44   39.36
 -28   4   8   41.69   48.20
  28  -4  -7   -2.17   28.24
 -28   4   7   46.31   47.68
  28  -4  -6    3.19   28.39
 -28   4   6   25.26   57.86
  28  -4  -5    3.42   39.03
 -28   4   5   -1.29   61.44
  28  -4  -4   11.26   42.88
 -28   4   4   11.23   51.53
  28  -4  -3  116.28   42.19
 -28   4   3  148.33   56.54
  28  -4  -2    2.90   42.09
 -28   4   2   89.79   69.18
  28  -4  -1   64.78   58.08
  28   4  -1   25.93   48.76
 -28   4   1   -6.48   69.97
  28  -4   0   46.76   61.21
 -28  -4   0   72.55   45.16
  28   4   0    6.41   48.37
 -28   4   0   32.44   62.15
  28  -4   1   -6.68   59.23
 -28  -4  -1   62.71   52.31
  28   4   1   55.28   48.43
 -28  -4  -2   33.00   51.45
  28   4   2   60.01   50.51
 -28  -4  -3   20.27   53.77
  28   4   3   -2.31   50.48
 -28  -4  -4   40.49   57.96
  28   4   4  102.83   55.89
 -28  -4  -5  -27.27   58.79
  28   4   5   52.55   60.28
 -28  -4  -6  -51.20   59.13
  28   4   6   -4.06   56.10
  28  -6 -10   56.54   49.96
  28   6 -10   -6.18   42.64
 -28   6  10   28.93   50.58
  28  -6  -9  177.19   61.15
 -28  -6   9   65.95   41.17
  28   6  -9   47.71   46.19
 -28   6   9  105.99   46.48
  28  -6  -8   49.01   46.15
 -28  -6   8   23.42   47.53
  28   6  -8  -20.34   46.45
 -28   6   8   23.59   50.88
  28  -6  -7  139.52   56.87
 -28  -6   7   52.24   53.34
  28   6  -7   96.34   48.77
 -28   6   7  154.97   54.83
  28  -6  -6   -9.56   42.57
 -28  -6   6   18.77   51.28
  28   6  -6  -14.35   53.07
 -28   6   6  -86.77   63.94
  28  -6  -5  133.18   53.98
 -28  -6   5   56.65   55.20
  28   6  -5    6.09   55.28
 -28   6   5   75.28   56.34
  28  -6  -4   59.39   53.24
 -28  -6   4    1.74   56.36
  28   6  -4   -5.70   55.38
 -28   6   4   14.38   52.75
  28  -6  -3   22.21   48.05
 -28  -6   3   69.25   52.59
  28   6  -3   27.57   56.53
 -28   6   3  215.69   66.12
  28  -6  -2   -7.99   49.18
 -28  -6   2   44.11   50.26
  28   6  -2   18.84   55.30
 -28   6   2  -52.21   63.33
  28  -6  -1   13.28   62.43
 -28  -6   1   20.13   52.18
  28   6  -1   29.64   52.63
 -28   6   1  -50.81   53.70
  28  -6   0   15.55   64.17
 -28  -6   0   29.92   53.67
  28   6   0  -62.92   55.03
 -28   6   0  -30.64   57.23
  28  -6   1  -16.01   57.50
 -28  -6  -1   58.45   56.91
  28   6   1   58.34   50.96
 -28   6  -1    4.81   62.54
  28  -6   2   31.25   64.08
 -28  -6  -2  -60.26   58.89
  28   6   2   -8.43   53.65
 -28   6  -2   45.49   87.24
  29  -1 -15   13.12   50.29
 -29  -1  15  -33.06   32.81
  29   1 -15   16.12   43.32
 -29   1  15   26.48   38.59
  29  -1 -14  106.90   45.15
 -29  -1  14   76.68   44.85
  29   1 -14  153.84   41.65
 -29   1  14  260.41   56.13
  29  -1 -13   77.52   41.71
 -29  -1  13   88.55   39.71
  29   1 -13   45.03   35.62
 -29   1  13   41.00   37.48
  29  -1 -12   24.82   36.71
 -29  -1  12   -8.48   40.53
  29   1 -12   63.66   35.96
 -29   1  12   34.46   45.86
  29  -1 -11   22.73   32.92
 -29  -1  11  -95.72   54.50
  29   1 -11  -12.82   36.00
 -29   1  11  101.45   46.73
  29  -1 -10   44.20   24.64
 -29  -1  10   77.95   61.08
  29   1 -10  201.96   56.09
 -29   1  10  -13.93   45.52
  29  -1  -9   47.11   29.69
 -29  -1   9    6.98   64.32
  29   1  -9  -11.94   49.65
 -29   1   9   -5.93   45.97
  29  -1  -8   30.32   30.64
 -29   1   8    3.19   40.43
  29  -1  -7  126.09   40.19
 -29   1   7  -27.51   47.64
  29  -1  -6   47.60   37.25
 -29   1   6    9.34   49.58
  29  -1  -5   25.21   35.85
 -29   1   5   15.51   53.53
  29  -3 -14    0.47   47.57
 -29  -3  14   47.40   31.90
  29   3 -14   37.11   35.04
 -29   3  14   41.68   44.14
  29  -3 -13   67.30   44.33
 -29  -3  13   20.79   37.02
  29   3 -13   -4.47   39.64
 -29   3  13   -5.67   40.87
  29  -3 -12  -15.70   40.56
 -29   3  12   25.19   42.02
  29  -3 -11  144.65   43.82
 -29   3  11  189.36   53.33
  29  -3 -10   26.98   36.57
 -29   3  10   55.73   49.48
  29  -3  -9   75.99   35.58
 -29   3   9   46.56   43.96
  29  -3  -8   34.22   28.08
 -29   3   8   18.55   53.12
  29  -3  -7   64.71   35.68
 -29   3   7   31.26   58.27
  29  -3  -6   42.88   32.31
 -29   3   6   40.36   52.71
  29  -3  -5  127.24   41.85
 -29   3   5  203.38   69.04
  29  -3  -4  172.80   42.42
 -29   3   4  223.19   66.24
  29  -3  -3  -26.54   50.13
 -29   3   3   97.30   74.84
  29  -3  -2  270.60   62.37
 -29   3   2   63.49   62.09
  29  -3  -1   74.98   44.50
  29   3   4   -4.52   54.70
 -29  -3  -5  -59.51   54.70
  29   3   5  -61.95   60.45
 -29  -3  -6   35.10   56.64
  29   3   6   17.95   67.44
  29  -5 -11   64.88   59.56
 -29   5  11   54.73   46.61
  29  -5 -10   59.88   53.91
 -29   5  10   49.15   36.92
  29  -5  -9  214.98   56.12
 -29   5   9   40.38   60.60
  29  -5  -8  -11.55   44.62
 -29   5   8  -72.07   46.90
  29  -5  -7  183.84   49.27
 -29   5   7   75.26   49.65
  29  -5  -6   98.60   46.93
 -29   5   6   13.70   47.14
  29  -5  -5   19.18   38.74
  29   5  -5   65.73   54.42
 -29   5   5  165.73   61.47
  29  -5  -4   70.65   40.85
 -29  -5   4  -28.36   52.27
  29   5  -4    7.84   55.85
 -29   5   4  128.61   63.63
  29  -5  -3   36.54   42.46
 -29  -5   3  109.73   60.53
  29   5  -3   50.91   56.22
 -29   5   3    2.05   60.32
  29  -5  -2   45.71   45.60
 -29  -5   2  -16.16   50.31
  29   5  -2   44.23   52.58
 -29   5   2  -30.61   60.73
  29  -5  -1  104.99   51.09
 -29  -5   1   -7.31   50.50
  29   5  -1   51.13   53.54
 -29   5   1   35.03   64.24
  29  -5   0    9.69   54.11
 -29  -5   0  107.44   55.14
  29   5   0  -12.08   53.92
 -29   5   0   82.00   76.30
  29  -5   1  -28.53   58.62
 -29  -5  -1  -10.42   57.94
  29   5   1   38.41   53.88
 -29   5  -1   61.62   78.00
  29  -5   2   13.02   69.66
 -29  -5  -2   35.45   59.29
  29   5   2  -41.07   58.07
 -29   5  -2  -44.94   63.57
  29  -5   3   34.73   65.15
 -29  -5  -3   35.34   62.05
  29   5   3  -48.59   57.70
 -29  -5  -4  -20.21   62.41
  29   5   4   25.80   57.46
  30   0 -15    3.69   47.03
 -30   0  15    5.93   43.44
  30   0 -14   41.77   37.21
 -30   0  14   68.73   47.71
  30   0 -13   26.72   39.29
 -30   0  13   41.62   43.25
  30   0 -12   54.04   34.55
 -30   0  12   48.13   43.60
  30   0 -11  -41.79   37.73
 -30   0  11   50.14   52.35
  30   0 -10  385.81   62.12
 -30   0  10  477.66   80.06
  30   0  -9    6.11   38.89
 -30   0   9    9.00   50.06
  30   0  -8  -13.08   37.46
 -30   0   8   13.47   61.01
  30   0  -7    0.53   35.71
  30  -2 -14   29.82   43.72
 -30  -2  14  -26.04   35.75
  30   2 -14   48.57   34.97
 -30   2  14   62.51   41.55
  30  -2 -13   71.29   46.05
 -30  -2  13   79.19   45.97
  30   2 -13   10.85   33.08
 -30   2  13  -29.71   42.49
  30  -2 -12  119.20   39.95
 -30  -2  12   21.06   49.28
  30   2 -12   34.69   37.89
 -30   2  12   97.82   50.33
  30  -2 -11   46.76   28.07
 -30  -2  11   10.68   45.08
  30   2 -11   25.19   38.62
 -30   2  11   12.18   46.46
  30  -2 -10   49.34   31.35
 -30   2  10  124.01   52.17
  30  -2  -9  740.91   96.73
 -30   2   9  592.01   86.22
  30  -2  -8   59.17   32.81
 -30   2   8   84.89   56.36
  30  -2  -7   54.94   33.10
 -30   2   7    0.94   48.22
  30  -2  -6   82.91   42.53
 -30   2   6  -46.46   55.79
  30  -2  -5   61.34   38.79
 -30   2   5  130.00   72.28
  30  -2  -4  -22.96   37.84
 -30   2   4    2.20   60.09
  30  -2  -3    2.01   37.11
  30  -4 -13   30.12   54.88
 -30   4  13   32.55   45.11
  30  -4 -12   38.16   53.13
 -30   4  12   37.56   43.21
  30  -4 -11   76.23   49.95
 -30   4  11   28.90   44.48
  30  -4 -10   35.67   50.16
 -30   4  10   47.27   43.25
  30  -4  -9  605.60   85.74
 -30   4   9  576.30   86.50
  30  -4  -8   22.45   38.51
 -30   4   8   26.56   55.80
  30  -4  -7  125.34   40.58
 -30   4   7   91.26   50.92
  30  -4  -6  186.25   46.31
 -30   4   6  172.24   58.59
  30  -4  -5   20.11   43.70
 -30   4   5  -29.59   54.97
  30  -4  -4   13.79   40.08
 -30   4   4    1.23   55.51
  30  -4  -3   43.65   43.24
 -30   4   3   42.50   57.94
  30  -4  -2   47.88   45.86
 -30   4   2   41.11   59.44
  30  -4  -1   35.10   46.35
 -30   4   1   11.38   68.97
  30  -4   0   44.36   48.66
  30   4   0  -18.57   52.86
 -30   4   0   58.90   68.43
 -30  -4  -1   43.00   50.87
  30   4   1  -40.99   53.14
 -30  -4  -2   16.71   54.67
  30   4   2    9.46   53.54
 -30  -4  -3   16.98   59.67
  30   4   3   13.43   60.26
 -30  -4  -4   95.02   61.83
  30   4   4  -72.75   60.76
 -30  -4  -5  -19.15   59.40
  30   4   5   29.08   64.06
  30  -6  -9   63.42   58.88
  30   6  -9   11.67   48.36
 -30   6   9   14.17   56.17
  30  -6  -8   65.60   52.11
 -30  -6   8  -23.31   47.75
  30   6  -8  -32.76   50.14
 -30   6   8   87.99   52.39
  30  -6  -7  -14.46   50.84
 -30  -6   7  -15.30   54.49
  30   6  -7   45.43   50.40
 -30   6   7   13.89   56.14
  30  -6  -6   45.67   45.40
 -30  -6   6  -49.56   54.59
  30   6  -6    5.69   58.01
 -30   6   6  -49.61   57.16
  30  -6  -5   50.61   45.15
 -30  -6   5    5.37   57.52
  30   6  -5   21.98   56.51
 -30   6   5   31.62   65.41
  30  -6  -4   54.96   56.09
 -30  -6   4   66.70   56.10
  30   6  -4   12.13   57.64
 -30   6   4   86.18   57.14
  30  -6  -3   49.35   51.23
 -30  -6   3   17.68   52.05
  30   6  -3    3.03   55.72
 -30   6   3    7.88   63.28
  30  -6  -2   52.62   53.50
 -30  -6   2   -0.59   53.54
  30   6  -2  -12.79   56.92
 -30   6   2   15.77   67.03
  30  -6  -1  -24.97   65.80
 -30  -6   1   20.21   56.41
  30   6  -1  -39.32   58.44
 -30   6   1    0.62   58.14
  30  -6   0  -21.84   59.47
 -30  -6   0  -11.62   57.87
  30   6   0   64.03   52.79
 -30   6   0  -14.46   64.49
  30  -6   1   46.82   62.34
 -30  -6  -1   30.66   64.00
  30   6   1   13.62   54.73
 -30   6  -1   51.49   81.22
  31  -1 -15  254.75   57.15
 -31  -1  15  206.63   49.99
  31   1 -15  207.48   48.66
 -31   1  15  147.90   44.45
  31  -1 -14   55.24   44.41
 -31  -1  14   68.36   40.05
  31   1 -14   70.89   39.10
 -31   1  14   52.76   38.23
  31  -1 -13   60.94   43.59
 -31  -1  13   -8.28   39.77
  31   1 -13   64.21   34.55
 -31   1  13   22.32   50.09
  31  -1 -12   81.96   39.56
 -31  -1  12    1.10   46.96
  31   1 -12   41.98   33.66
 -31   1  12    2.51   50.09
  31  -1 -11   68.85   36.75
 -31  -1  11  -40.67   55.39
  31   1 -11   22.06   36.15
 -31   1  11    4.93   46.24
  31  -1 -10  118.74   37.21
 -31  -1  10   84.68   58.03
  31   1 -10   20.24   45.95
 -31   1  10   39.23   51.54
  31  -1  -9   16.93   31.90
  31   1  -9   22.81   46.99
 -31   1   9  -66.05   50.19
  31  -1  -8   49.34   31.24
 -31   1   8   77.84   57.56
  31  -1  -7   -2.78   36.34
 -31   1   7    2.44   61.96
  31  -1  -6  -10.50   39.39
 -31   1   6  134.51   67.20
  31  -1  -5   -9.90   44.52
  31  -3 -13  119.32   50.31
  31   3 -13  -26.69   36.61
 -31   3  13   -3.34   43.77
  31  -3 -12   62.33   44.47
 -31   3  12   64.25   50.60
  31  -3 -11   12.13   39.88
 -31   3  11   59.67   53.98
  31  -3 -10   40.59   32.38
 -31   3  10   41.79   53.54
  31  -3  -9   38.52   36.70
 -31   3   9   36.84   47.17
  31  -3  -8  125.03   42.67
 -31   3   8  113.00   53.87
  31  -3  -7    3.41   34.56
 -31   3   7  123.40   68.25
  31  -3  -6   28.90   34.97
 -31   3   6  -26.23   66.33
  31  -3  -5   69.21   43.58
 -31   3   5   46.49   59.60
  31  -3  -4   52.29   39.60
 -31   3   4   33.84   63.56
  31  -3  -3  118.93   45.66
 -31   3   3  121.07   77.93
  31  -3  -2   65.57   45.88
 -31   3   2  -10.85   71.12
  31   3   5   -8.02   59.00
  31  -5 -11  -49.37   59.84
 -31   5  11   16.93   48.20
  31  -5 -10   94.63   49.70
 -31   5  10   78.31   60.38
  31  -5  -9  162.47   54.81
 -31   5   9   25.76   49.97
  31  -5  -8   25.35   40.39
 -31   5   8   34.62   59.73
  31  -5  -7   11.27   38.13
 -31   5   7  143.23   63.09
  31  -5  -6   39.74   47.40
 -31   5   6  -26.92   49.39
  31  -5  -5   29.76   50.00
 -31   5   5  157.80   53.61
  31  -5  -4  -14.05   50.38
  31   5  -4    5.28   56.43
 -31   5   4   23.07   53.12
  31  -5  -3    3.46   42.84
 -31  -5   3   48.54   51.18
  31   5  -3    9.30   57.96
 -31   5   3   51.43   62.32
  31  -5  -2   40.45   47.79
 -31  -5   2   10.74   51.53
  31   5  -2   21.34   54.98
 -31   5   2   31.65   67.08
  31  -5  -1  -26.89   55.86
 -31  -5   1   65.50   57.79
  31   5  -1   75.76   59.71
 -31   5   1  -47.72   75.60
  31  -5   0   17.28   70.16
 -31  -5   0  -15.82   60.15
  31   5   0   22.06   56.89
 -31   5   0   94.02   67.44
  31  -5   1   22.63   61.23
 -31  -5  -1   26.20   63.63
  31   5   1  -34.76   56.97
 -31   5  -1   28.14   69.12
  31  -5   2   37.96   60.66
 -31  -5  -2  -20.62   62.68
  31   5   2   15.23   58.17
 -31   5  -2  -22.21   77.35
 -31  -5  -3  -18.58   66.11
  31   5   3  -22.79   54.80
  32   0 -15   46.04   45.15
 -32   0  15  -14.55   49.53
  32   0 -14  151.16   45.23
 -32   0  14  204.08   56.47
  32   0 -13   18.55   37.11
 -32   0  13   38.41   51.19
  32   0 -12   36.88   35.69
 -32   0  12   83.59   54.84
  32   0 -11   -5.79   38.23
 -32   0  11    0.67   52.07
  32   0 -10   69.89   43.56
 -32   0  10   78.07   60.74
  32   0  -9   22.02   43.99
 -32   0   9  -10.76   62.97
  32   0  -8  118.80   36.95
 -32   0   8   23.28   60.33
  32  -2 -14   99.88   51.25
 -32  -2  14  -47.50   39.02
  32   2 -14   14.87   36.83
 -32   2  14   35.07   47.71
  32  -2 -13   98.69   48.15
 -32  -2  13   38.28   48.43
  32   2 -13   54.90   38.96
 -32   2  13  207.91   60.21
  32  -2 -12   71.74   37.70
 -32  -2  12   46.76   53.55
  32   2 -12   -8.17   38.28
 -32   2  12    0.64   54.47
  32  -2 -11   38.07   29.75
  32   2 -11    5.21   37.32
 -32   2  11   54.50   50.92
  32  -2 -10   25.73   34.45
 -32   2  10   18.53   44.02
  32  -2  -9  196.02   41.51
 -32   2   9  237.35   66.14
  32  -2  -8   98.09   42.43
 -32   2   8   19.79   50.38
  32  -2  -7   47.58   35.79
 -32   2   7  121.26   67.30
  32  -2  -6    4.74   46.07
 -32   2   6   65.32   60.49
  32  -2  -5   29.74   40.04
 -32   2   5   18.29   73.86
  32  -2  -4   14.04   47.58
 -32   2   4  -73.37   76.13
  32  -4 -12   85.92   58.75
 -32   4  12   42.56   49.44
  32  -4 -11    9.70   45.95
 -32   4  11   11.59   52.20
  32  -4 -10  -10.35   38.34
 -32   4  10   48.97   55.69
  32  -4  -9  -29.71   36.17
 -32   4   9   51.96   55.52
  32  -4  -8  178.18   41.92
 -32   4   8  181.86   52.63
  32  -4  -7   23.15   42.12
 -32   4   7   18.37   50.20
  32  -4  -6   12.04   43.02
 -32   4   6   12.66   51.97
  32  -4  -5   27.82   44.06
 -32   4   5  134.53   55.03
  32  -4  -4   52.13   50.36
 -32   4   4    7.81   53.51
  32  -4  -3   80.83   54.47
 -32   4   3   -9.49   59.10
  32  -4  -2   31.42   56.13
 -32   4   2   22.87   61.38
  32  -4  -1  -44.11   59.06
 -32   4   1    8.00   63.77
  32  -4   0  -14.15   55.14
  32   4   1   22.49   53.07
 -32  -4  -2   18.14   57.86
  32   4   2   44.27   57.49
 -32  -4  -3   35.91   62.12
  32   4   3    8.30   59.14
 -32  -4  -4   17.63   61.17
  32   4   4   -2.70   59.00
  32  -6  -7   39.77   44.45
 -32  -6   7   -1.95   59.47
  32   6  -7   74.49   53.74
 -32   6   7   86.76   69.26
  32  -6  -6   78.65   55.86
 -32  -6   6   10.60   49.52
  32   6  -6  -41.16   56.89
 -32   6   6   24.68   60.12
  32  -6  -5   34.55   46.56
 -32  -6   5   19.98   58.78
  32   6  -5   13.76   59.94
 -32   6   5   29.96   65.94
  32  -6  -4    1.71   58.18
 -32  -6   4  -38.04   59.60
  32   6  -4   -2.20   55.44
 -32   6   4    8.73   59.26
  32  -6  -3   69.22   52.01
 -32  -6   3  -30.23   52.99
  32   6  -3  -28.76   57.50
 -32   6   3  -12.42   65.44
  32  -6  -2    7.81   65.32
 -32  -6   2   41.03   56.53
  32   6  -2  -17.61   55.55
 -32   6   2   22.23   70.23
  32  -6  -1  -37.65   60.50
 -32  -6   1   -4.10   60.96
  32   6  -1   46.00   62.44
 -32   6   1   42.77   63.69
  33  -1 -14   40.92   39.56
 -33  -1  14   21.78   43.18
  33   1 -14   18.07   35.20
 -33   1  14   86.08   51.88
  33  -1 -13  103.74   40.38
 -33  -1  13   23.00   51.66
  33   1 -13   95.45   42.01
 -33   1  13   58.75   49.29
  33  -1 -12   -3.13   37.70
 -33  -1  12  -27.70   51.12
  33   1 -12   50.29   41.27
 -33   1  12   46.21   50.78
  33  -1 -11   11.72   30.98
 -33  -1  11   52.69   51.77
  33   1 -11   51.22   42.87
 -33   1  11   39.93   51.46
  33  -1 -10   69.14   35.14
 -33  -1  10   44.38   57.16
  33   1 -10   97.67   49.99
 -33   1  10   98.01   53.70
  33  -1  -9   54.60   36.91
 -33   1   9   92.01   61.55
  33  -1  -8   26.49   41.51
 -33   1   8   20.82   51.12
  33  -1  -7   50.06   38.51
 -33   1   7   -9.55   61.24
  33  -1  -6   -7.43   46.65
 -33   1   6   70.59   56.71
  33  -3 -13  105.78   54.16
  33   3 -13   -9.21   38.00
 -33   3  13   37.82   51.12
  33  -3 -12  111.47   46.68
 -33   3  12  127.21   60.59
  33  -3 -11   39.30   41.95
 -33   3  11   82.60   60.60
  33  -3 -10   87.72   41.31
 -33   3  10   97.60   57.90
  33  -3  -9  -11.13   32.33
 -33   3   9  -15.84   57.96
  33  -3  -8   -1.39   34.96
 -33   3   8  -20.61   60.49
  33  -3  -7   63.72   36.13
 -33   3   7   98.09   63.66
  33  -3  -6   57.55   44.71
 -33   3   6  143.51   70.10
  33  -3  -5   28.55   46.48
 -33   3   5   26.88   63.52
  33  -3  -4    2.31   49.96
 -33   3   4   76.03   63.86
  33  -3  -3   10.53   53.37
 -33   3   3   -9.62   62.33
  33  -3  -2   44.10   53.12
  33  -5 -10  125.58   54.26
 -33   5  10  136.64   54.12
  33  -5  -9    7.56   42.10
 -33   5   9   31.02   61.93
  33  -5  -8   57.33   50.43
 -33   5   8   70.14   56.34
  33  -5  -7   32.24   41.45
 -33   5   7  -44.10   63.99
  33  -5  -6    8.92   41.47
 -33   5   6  -25.36   63.63
  33  -5  -5  -32.13   51.98
 -33   5   5   29.62   54.49
  33  -5  -4   65.13   46.44
 -33   5   4   14.59   56.26
  33  -5  -3   92.26   48.98
  33   5  -3   56.92   60.39
 -33   5   3   81.69   69.59
  33  -5  -2  -12.59   61.78
 -33  -5   2  -46.25   58.45
  33   5  -2   34.39   60.01
 -33   5   2    1.02   61.06
  33  -5  -1   35.00   70.38
 -33  -5   1   30.74   59.58
  33   5  -1  -81.56   59.46
 -33   5   1  -15.53   65.92
  33  -5   0    8.06   60.94
 -33  -5   0   48.19   61.99
  33   5   0   75.53   58.88
 -33   5   0   -0.63   77.94
  33  -5   1  -15.57   75.66
 -33  -5  -1   10.76   72.19
  33   5   1   27.10   58.48
 -33   5  -1   40.96   69.52
  34   0 -14   65.56   41.45
 -34   0  14   11.57   45.90
  34   0 -13   34.55   40.08
 -34   0  13  -19.66   49.27
  34   0 -12   83.66   39.39
 -34   0  12   11.43   52.41
  34   0 -11   -1.87   39.44
 -34   0  11   59.99   57.43
  34   0 -10   17.72   44.36
 -34   0  10   48.47   57.42
  34   0  -9   20.92   36.60
 -34   0   9  -32.81   58.78
  34   0  -8   32.83   34.18
 -34   0   8  -23.66   61.52
  34  -2 -13   89.47   42.52
 -34  -2  13   29.79   50.53
  34   2 -13    0.32   41.98
 -34   2  13   41.33   58.01
  34  -2 -12    2.35   39.23
 -34  -2  12   46.69   47.10
  34   2 -12    6.19   44.58
 -34   2  12   81.80   60.70
  34  -2 -11  165.30   41.99
 -34   2  11  153.84   60.87
  34  -2 -10   47.54   32.10
 -34   2  10   42.20   54.86
  34  -2  -9   61.03   40.18
 -34   2   9   46.01   49.29
  34  -2  -8   -7.58   34.97
 -34   2   8   -1.68   59.82
  34  -2  -7   26.52   46.17
 -34   2   7   94.46   68.41
  34  -2  -6  -31.76   49.29
 -34   2   6  -17.71   60.45
  34  -2  -5   28.29   41.07
 -34   2   5   -5.24   63.72
  34  -2  -4    4.02   40.00
  34  -4 -11   -2.49   51.15
 -34   4  11   69.69   63.91
  34  -4 -10   19.83   49.96
 -34   4  10   77.69   51.90
  34  -4  -9  -32.24   40.79
 -34   4   9   62.85   49.07
  34  -4  -8   13.34   38.96
 -34   4   8   58.22   56.89
  34  -4  -7  129.28   42.22
 -34   4   7  107.72   60.46
  34  -4  -6   11.49   37.08
 -34   4   6    1.91   48.43
  34  -4  -5   26.11   46.46
 -34   4   5   33.81   52.45
  34  -4  -4    9.92   53.94
 -34   4   4   94.44   58.82
  34  -4  -3   39.15   61.45
 -34   4   3   44.77   63.22
  34  -4  -2   53.03   53.96
 -34   4   2  -79.85   80.22
  34  -4  -1    4.90   54.19
 -34   4   1   64.96   79.75
  34  -4   0   18.82   60.09
  34   4   2  -30.70   54.04
  35  -1 -14   30.97   35.44
 -35  -1  14   12.10   43.87
  35   1 -14    7.07   37.07
 -35   1  14   41.84   52.78
  35  -1 -13   25.74   38.13
 -35  -1  13  -20.79   46.27
  35   1 -13   24.44   43.59
 -35   1  13   -0.87   50.51
  35  -1 -12   34.62   38.42
 -35  -1  12   45.54   60.62
  35   1 -12   10.94   42.78
 -35   1  12   46.61   52.08
  35  -1 -11   49.38   37.67
 -35  -1  11   40.11   60.32
  35   1 -11   33.56   46.14
 -35   1  11   52.44   52.24
  35  -1 -10   33.54   37.21
  35   1 -10   49.44   47.16
 -35   1  10   26.15   48.08
  35  -1  -9  -21.54   32.59
 -35   1   9   -1.92   58.55
  35  -1  -8   30.06   42.25
 -35   1   8   30.34   51.59
  35  -1  -7  -25.32   40.07
 -35   1   7   32.71   66.43
  35  -1  -6   28.31   40.24
  35  -3 -12  -27.43   45.44
 -35   3  12    2.82   50.23
  35  -3 -11   -0.39   37.51
 -35   3  11   59.56   50.40
  35  -3 -10   36.63   37.63
 -35   3  10   26.93   54.84
  35  -3  -9   44.79   36.16
 -35   3   9   10.27   57.80
  35  -3  -8   68.63   38.37
 -35   3   8   49.05   57.12
  35  -3  -7  150.03   42.23
 -35   3   7  139.21   63.66
  35  -3  -6   69.80   40.14
 -35   3   6   79.86   65.57
  35  -3  -5  -10.32   41.20
 -35   3   5    7.32   67.47
  35  -3  -4   15.06   42.02
 -35   3   4   10.10   67.52
  35  -3  -3   16.30   45.50
 -35   3   3  -12.02   69.65
  35  -5  -9   22.66   45.47
 -35   5   9  -61.99   65.39
  35  -5  -8  -40.72   51.29
 -35   5   8   11.09   57.66
  35  -5  -7   16.77   42.71
 -35   5   7   32.30   57.12
  35  -5  -6   27.78   44.69
 -35   5   6  -32.95   68.15
  35  -5  -5  -26.25   54.25
 -35   5   5   54.49   61.25
  35  -5  -4    6.02   48.43
 -35   5   4  -45.42   69.11
  35  -5  -3   62.36   61.51
 -35   5   3   -2.86   61.45
  35  -5  -2  -20.22   54.83
  35   5  -2   92.76   55.54
 -35   5   2   25.57   67.07
  35  -5  -1   -3.29   57.89
  35   5  -1  -57.31   55.11
 -35   5   1  102.17   79.54
  36   0 -13   35.00   42.93
 -36   0  13   36.05   58.11
  36   0 -12   -3.69   40.28
 -36   0  12   -6.85   53.94
  36   0 -11   23.41   42.15
 -36   0  11   36.77   61.54
  36   0 -10   39.26   47.43
 -36   0  10  136.85   67.65
  36   0  -9   20.10   36.51
 -36   0   9  -15.72   58.95
  36   0  -8   -4.51   37.67
  36  -2 -13   -0.94   36.05
 -36  -2  13   -2.94   45.61
  36   2 -13  -23.18   40.80
 -36   2  13  -38.60   48.50
  36  -2 -12   37.08   35.84
  36   2 -12    6.70   47.40
 -36   2  12   54.01   50.12
  36  -2 -11   98.49   42.02
 -36   2  11   -2.92   49.42
  36  -2 -10  165.73   45.39
 -36   2  10   78.10   60.91
  36  -2  -9   87.66   41.93
 -36   2   9  149.32   60.62
  36  -2  -8   30.58   37.17
 -36   2   8  104.46   62.87
  36  -2  -7    8.94   39.53
 -36   2   7   95.98   64.61
  36  -2  -6   27.53   39.20
 -36   2   6   42.01   64.91
  36  -2  -5  -36.44   47.09
 -36   2   5  -35.50   65.99
  36  -4 -10    4.72   50.95
 -36   4  10   -2.40   62.33
  36  -4  -9   -0.62   52.76
 -36   4   9  -66.42   52.14
  36  -4  -8   45.70   43.92
 -36   4   8  -10.42   60.23
  36  -4  -7  105.10   44.96
 -36   4   7   30.51   63.55
  36  -4  -6   68.56   50.75
 -36   4   6   -9.83   52.88
  36  -4  -5   27.09   52.71
 -36   4   5   33.44   58.06
  36  -4  -4  -19.28   49.10
 -36   4   4   38.35   74.06
  36  -4  -3   13.49   53.31
 -36   4   3  -25.87   77.12
  36  -4  -2   11.19   63.69
 -36   4   2   -0.54   64.78
  36  -4  -1   14.62   55.38
 -36   4   1   59.67   79.03
  37  -1 -13   48.52   40.46
 -37  -1  13  -18.74   51.63
  37   1 -13  -21.44   42.46
 -37   1  13   -9.16   55.13
  37  -1 -12   -5.01   39.91
 -37  -1  12   -5.42   55.13
  37   1 -12    9.83   54.81
 -37   1  12   50.23   52.55
  37  -1 -11   28.21   34.18
 -37  -1  11   36.98   61.81
  37   1 -11  -10.27   48.22
 -37   1  11   36.33   47.07
  37  -1 -10   77.36   40.80
 -37   1  10  -36.81   63.22
  37  -1  -9  225.46   48.35
 -37   1   9  104.79   67.44
  37  -1  -8   45.52   45.02
 -37   1   8  -22.35   53.57
  37  -1  -7  -30.77   44.86
 -37   1   7  -11.04   52.22
  37  -3 -11   26.52   48.39
 -37   3  11   71.02   63.56
  37  -3 -10  -34.21   48.29
 -37   3  10  -12.51   49.46
  37  -3  -9   29.81   48.80
 -37   3   9   44.95   51.26
  37  -3  -8   33.33   40.21
 -37   3   8   22.89   49.22
  37  -3  -7   35.82   41.79
 -37   3   7   21.70   60.98
  37  -3  -6   -3.66   44.09
 -37   3   6  -84.86   68.67
  37  -3  -5    0.72   47.86
 -37   3   5  -41.21   70.81
  37  -3  -4  116.48   59.98
 -37   3   4  108.02   64.92
  37  -3  -3   38.30   61.03
  37  -5  -6   -4.48   56.61
 -37   5   6    5.93   72.00
  37  -5  -5  -39.88   49.66
 -37   5   5   39.76   62.43
  37  -5  -4   14.39   61.24
 -37   5   4  -23.31   79.36
  38   0 -13   -9.62   44.17
 -38   0  13   13.19   49.89
  38   0 -12   39.44   41.57
 -38   0  12   16.42   57.38
  38   0 -11   35.58   45.35
 -38   0  11   61.61   59.34
  38   0 -10   19.96   47.98
 -38   0  10   -5.55   52.17
  38   0  -9    1.69   45.69
 -38   0   9  -25.53   61.69
  38  -2 -12   -6.71   45.56
 -38   2  12  127.92   61.75
  38  -2 -11   37.02   44.36
 -38   2  11   10.14   60.21
  38  -2 -10  -21.07   43.68
 -38   2  10  -36.70   60.74
  38  -2  -9   -6.77   44.72
 -38   2   9   22.33   61.37
  38  -2  -8   30.00   48.71
 -38   2   8   31.07   64.85
  38  -2  -7  -24.56   44.43
 -38   2   7   38.69   67.93
  38  -2  -6   35.78   53.99
 -38   2   6   59.60   66.25
  38  -2  -5    2.42   52.49
  38  -4  -9  -27.34   54.94
 -38   4   9  -31.96   54.18
  38  -4  -8   -1.37   46.04
 -38   4   8    1.63   54.39
  38  -4  -7   98.83   46.05
 -38   4   7   30.50   67.20
  38  -4  -6   65.60   53.60
 -38   4   6  -12.81   60.08
  38  -4  -5   59.95   48.60
 -38   4   5   60.76   72.45
  38  -4  -4    5.30   61.41
 -38   4   4    6.76   67.03
  38  -4  -3   22.96   53.74
 -38   4   3   -2.17   68.81
  38  -4  -2   76.96   66.43
 -38   4   2    9.83   81.63
  38  -4  -1    0.82   56.98
  39  -1 -12   -8.04   35.91
 -39  -1  12   25.14   54.52
  39   1 -12  -18.38   55.92
 -39   1  12   43.53   48.80
  39  -1 -11   44.60   43.62
  39   1 -11   21.61   49.56
 -39   1  11   18.54   64.45
  39  -1 -10   43.27   45.63
 -39   1  10   -9.23   66.83
  39  -1  -9   50.98   48.63
 -39   1   9  -18.57   69.24
  39  -1  -8  -39.10   50.55
 -39   1   8  -33.74   70.93
  39  -1  -7   17.29   42.10
  39  -3 -10  -35.01   53.17
 -39   3  10   -0.49   54.30
  39  -3  -9   51.08   53.31
 -39   3   9   59.64   56.29
  39  -3  -8   12.61   44.89
 -39   3   8   68.74   62.23
  39  -3  -7   22.18   45.78
 -39   3   7   82.53   66.62
  39  -3  -6  127.02   60.50
 -39   3   6   -3.73   59.73
  39  -3  -5  -43.28   49.53
 -39   3   5   -8.86   62.56
  39  -3  -4   -4.51   49.15
 -39   3   4  -77.15   76.84
  39  -3  -3   -8.09   53.12
  40   0 -12    3.67   46.39
 -40   0  12   30.43   62.81
  40   0 -11   44.37   47.60
 -40   0  11    7.07   61.57
  40   0 -10   49.03   48.87
 -40   0  10   26.61   61.89
  40   0  -9  -30.94   39.51
  40  -2 -11   62.99   50.75
 -40   2  11   64.11   63.65
  40  -2 -10   63.29   49.76
 -40   2  10    9.34   63.02
  40  -2  -9   36.56   51.56
 -40   2   9   11.73   65.30
  40  -2  -8    9.36   55.63
 -40   2   8   17.10   56.39
  40  -2  -7   58.93   58.32
 -40   2   7    1.02   55.11
  40  -2  -6   16.22   49.89
 -40   2   6  108.28   66.99
  40  -4  -6   11.60   49.61
 -40   4   6  -34.26   77.33
  40  -4  -5   27.43   63.52
 -40   4   5  -41.00   68.34
  41  -1 -11   19.38   48.67
  41   1 -11  -21.96   44.95
 -41   1  11   22.29   67.42
  41  -1 -10   11.38   52.35
 -41   1  10   26.17   54.01
  41  -1  -9    0.90   52.07
 -41   1   9  -20.69   56.23
  41  -1  -8  -61.81   53.38
 -41   1   8   -4.60   55.21
  41  -3  -8  -29.54   56.98
 -41   3   8   70.47   70.27
  41  -3  -7   16.33   61.06
 -41   3   7   44.37   58.62
  41  -3  -6   67.21   52.55
 -41   3   6   27.51   70.89
  41  -3  -5  -16.01   60.50
 -41   3   5   47.70   63.79
  41  -3  -4   -7.80   51.52
  42   0 -10   61.38   50.61
 -42   0  10  -22.43   59.31
  42  -2  -9   25.91   49.97
 -42   2   9  -47.89   60.32
  42  -2  -8   -5.30   49.90
 -42   2   8   22.83   74.16
  42  -2  -7   96.14   61.62
 -42   2   7  -13.09   69.90
  42  -2  -6  -38.47   62.71
  43  -1  -9   -3.14   57.42
 -43   1   9   35.21   67.01
  43  -1  -8  -33.30   56.46
   0   0   0    0.00    0.00

_computing_structure_solution     'SHELXT 2018/2 (Sheldrick, 2018)'
;
_shelx_hkl_checksum   87096
